# Supplementary material for: Towards an easier creation of three-dimensional data for embedding into scholarly 3D PDF (Portable Document Format) files
Source: PeerJ. 2015 Mar 3;3:e794. doi: 10.7717/peerj.794 (PMC4358654; doi:10.7717/peerj.794)
Supplement: Supplemental Information 1 — Binary files, module definition files and installation instructions. Using these files, the SaveU3D module and the MarkerListImport module can be added to an existing MeVisLab 2.6(.x) installation without the need to compile the source files. [file peerj-03-794-s001.zip › Readme.txt]

This archive contains two sub folders with all necessary files to deploy the SaveU3D module for MeVisLab 2.6(.x) for Visual Studio 2010 x64 and for Visual Studio 2013 x64, respectively.

Please refer to the Readme.txt files in the respective folders for further details.

If you have any question, feel free to contact axel.newe@fau.de!
