# Supplementary material for: Towards an easier creation of three-dimensional data for embedding into scholarly 3D PDF (Portable Document Format) files
Source: PeerJ. 2015 Mar 3;3:e794. doi: 10.7717/peerj.794 (PMC4358654; doi:10.7717/peerj.794)
Supplement: Supplemental Information 1 — Binary files, module definition files and installation instructions. Using these files, the SaveU3D module and the MarkerListImport module can be added to an existing MeVisLab 2.6(.x) installation without the need to compile the source files. [file peerj-03-794-s001.zip › Visual Studio 2010/Documentation/Publish/ModuleReference/_static/basic.css]

/*
 * basic.css
 * ~~~~~~~~~
 *
 * Sphinx stylesheet -- basic theme.
 *
 * :copyright: Copyright 2007-2010 by the Sphinx team, see AUTHORS.
 * :license: BSD, see LICENSE for details.
 *
 */

/* -- main layout ----------------------------------------------------------- */

div.clearer {
    clear: both;
}

/* -- relbar ---------------------------------------------------------------- */

div.related {
    width: 100%;
    font-size: 90%;
}

div.related h3 {
    display: none;
}

div.related ul {
    margin: 0;
    padding: 0 0 0 10px;
    list-style: none;
}

div.related li {
    display: inline;
}

div.related li.right {
    float: right;
    margin-right: 5px;
}

/* -- sidebar --------------------------------------------------------------- */

div.sphinxsidebarwrapper {
    padding: 10px 5px 0 10px;
}

div.sphinxsidebar {
    float: left;
    width: 230px;
    margin-left: -100%;
    font-size: 90%;
}

div.sphinxsidebar ul {
    list-style: none;
}

div.sphinxsidebar ul ul,
div.sphinxsidebar ul.want-points {
    margin-left: 20px;
    list-style: square;
}

div.sphinxsidebar ul ul {
    margin-top: 0;
    margin-bottom: 0;
}

div.sphinxsidebar form {
    margin-top: 10px;
}

div.sphinxsidebar input {
    border: 1px solid #98dbcc;
    font-family: sans-serif;
    font-size: 1em;
}

img {
    border: 0;
}

/* -- search page ----------------------------------------------------------- */

ul.search {
    margin: 10px 0 0 20px;
    padding: 0;
}

ul.search li {
    padding: 5px 0 5px 20px;
    background-image: url(file.png);
    background-repeat: no-repeat;
    background-position: 0 7px;
}

ul.search li a {
    font-weight: bold;
}

ul.search li div.context {
    color: #888;
    margin: 2px 0 0 30px;
    text-align: left;
}

ul.keywordmatches li.goodmatch a {
    font-weight: bold;
}

/* -- index page ------------------------------------------------------------ */

table.contentstable {
    width: 90%;
}

table.contentstable p.biglink {
    line-height: 150%;
}

a.biglink {
    font-size: 1.3em;
}

span.linkdescr {
    font-style: italic;
    padding-top: 5px;
    font-size: 90%;
}

/* -- general index --------------------------------------------------------- */

table.indextable {
    width: 100%;
}

table.indextable td {
    text-align: left;
    vertical-align: top;
}

table.indextable dl, table.indextable dd {
    margin-top: 0;
    margin-bottom: 0;
}

table.indextable tr.pcap {
    height: 10px;
}

table.indextable tr.cap {
    margin-top: 10px;
    background-color: #f2f2f2;
}

img.toggler {
    margin-right: 3px;
    margin-top: 3px;
    cursor: pointer;
}

div.modindex-jumpbox {
    border-top: 1px solid #ddd;
    border-bottom: 1px solid #ddd;
    margin: 1em 0 1em 0;
    padding: 0.4em;
}

div.genindex-jumpbox {
    border-top: 1px solid #ddd;
    border-bottom: 1px solid #ddd;
    margin: 1em 0 1em 0;
    padding: 0.4em;
}

/* -- general body styles --------------------------------------------------- */

a.headerlink {
    visibility: hidden;
}

h1:hover > a.headerlink,
h2:hover > a.headerlink,
h3:hover > a.headerlink,
h4:hover > a.headerlink,
h5:hover > a.headerlink,
h6:hover > a.headerlink,
dt:hover > a.headerlink {
    visibility: visible;
}

div.body p.caption {
    text-align: inherit;
}

div.body td {
    text-align: left;
}

.field-list ul {
    padding-left: 1em;
}

.first {
    margin-top: 0 !important;
}

p.rubric {
    margin-top: 30px;
    font-weight: bold;
}

.align-left {
    text-align: left;
}

.align-center {
    clear: both;
    text-align: center;
}

.align-right {
    text-align: right;
}

/* -- sidebars -------------------------------------------------------------- */

div.sidebar {
    margin: 0 0 0.5em 1em;
    border: 1px solid #ddb;
    padding: 7px 7px 0 7px;
    background-color: #ffe;
    width: 40%;
    float: right;
}

p.sidebar-title {
    font-weight: bold;
}

/* -- topics ---------------------------------------------------------------- */

div.topic {
    border: 1px solid #ccc;
    padding: 7px 7px 0 7px;
    margin: 10px 0 10px 0;
}

p.topic-title {
    font-size: 1.1em;
    font-weight: bold;
    margin-top: 10px;
}

/* -- admonitions ----------------------------------------------------------- */

div.admonition {
    margin-top: 10px;
    margin-bottom: 10px;
    padding: 7px;
}

div.admonition dt {
    font-weight: bold;
}

div.admonition dl {
    margin-bottom: 0;
}

p.admonition-title {
    margin: 0px 10px 5px 0px;
    font-weight: bold;
}

div.body p.centered {
    text-align: center;
    margin-top: 25px;
}

/* -- tables ---------------------------------------------------------------- */

table.docutils {
    border: 0;
    border-collapse: collapse;
}

table.docutils td, table.docutils th {
    padding: 1px 8px 1px 5px;
    border-top: 0;
    border-left: 0;
    border-right: 0;
    border-bottom: 1px solid #aaa;
}

table.field-list td, table.field-list th {
    border: 0 !important;
}

table.footnote td, table.footnote th {
    border: 0 !important;
}

th {
    text-align: left;
    padding-right: 5px;
}

table.citation {
    border-left: solid 1px gray;
    margin-left: 1px;
}

table.citation td {
    border-bottom: none;
}

/* -- other body styles ----------------------------------------------------- */

ol.arabic {
    list-style: decimal;
}

ol.loweralpha {
    list-style: lower-alpha;
}

ol.upperalpha {
    list-style: upper-alpha;
}

ol.lowerroman {
    list-style: lower-roman;
}

ol.upperroman {
    list-style: upper-roman;
}

dl {
    margin-bottom: 15px;
}

dd p {
    margin-top: 0px;
}

dd ul, dd table {
    margin-bottom: 10px;
}

dd {
    margin-top: 3px;
    margin-bottom: 10px;
    margin-left: 30px;
}

dt:target, .highlighted {
    background-color: #fbe54e;
}

dl.glossary dt {
    font-weight: bold;
    font-size: 1.1em;
}

.field-list ul {
    margin: 0;
    padding-left: 1em;
}

.field-list p {
    margin: 0;
}

.refcount {
    color: #060;
}

.optional {
    font-size: 1.3em;
}

.versionmodified {
    font-style: italic;
}

.system-message {
    background-color: #fda;
    padding: 5px;
    border: 3px solid red;
}

.footnote:target  {
    background-color: #ffa
}

.line-block {
    display: block;
    margin-top: 1em;
    margin-bottom: 1em;
}

.line-block .line-block {
    margin-top: 0;
    margin-bottom: 0;
    margin-left: 1.5em;
}

.guilabel, .menuselection {
    font-family: sans-serif;
}

.accelerator {
    text-decoration: underline;
}

.classifier {
    font-style: oblique;
}

/* -- code displays --------------------------------------------------------- */

pre {
    overflow: auto;
}

td.linenos pre {
    padding: 5px 0px;
    border: 0;
    background-color: transparent;
    color: #aaa;
}

table.highlighttable {
    margin-left: 0.5em;
}

table.highlighttable td {
    padding: 0 0.5em 0 0.5em;
}

tt.descname {
    background-color: transparent;
    font-weight: bold;
    font-size: 1.2em;
}

tt.descclassname {
    background-color: transparent;
}

tt.xref, a tt {
    background-color: transparent;
    font-weight: bold;
}

h1 tt, h2 tt, h3 tt, h4 tt, h5 tt, h6 tt {
    background-color: transparent;
}

.viewcode-link {
    float: right;
}

.viewcode-back {
    float: right;
    font-family: sans-serif;
}

div.viewcode-block:target {
    margin: -1px -10px;
    padding: 0 10px;
}

/* -- math display ---------------------------------------------------------- */

img.math {
    vertical-align: middle;
}

div.body div.math p {
    text-align: center;
}

span.eqno {
    float: right;
}

/* -- printout stylesheet --------------------------------------------------- */

@media print {
    div.document,
    div.documentwrapper,
    div.bodywrapper {
        margin: 0 !important;
        width: 100%;
    }

    div.sphinxsidebar,
    div.related,
    div.footer,
    #top-link {
        display: none;
    }
}
