# Supplementary material for: Towards an easier creation of three-dimensional data for embedding into scholarly 3D PDF (Portable Document Format) files
Source: PeerJ. 2015 Mar 3;3:e794. doi: 10.7717/peerj.794 (PMC4358654; doi:10.7717/peerj.794)
Supplement: Supplemental Information 1 — Binary files, module definition files and installation instructions. Using these files, the SaveU3D module and the MarkerListImport module can be added to an existing MeVisLab 2.6(.x) installation without the need to compile the source files. [file peerj-03-794-s001.zip › Visual Studio 2010/Documentation/Publish/ModuleReference/_static/MeVisLab.css]

@import url("default.css");

body {
  background-color: white;
  font-family: Arial,Geneva,Helvetica,sans-serif;
}

a:visited {
	color: #85546C;
}

dt:target, .highlighted {
  background-color: white;
}

dd {
  margin-top: 10px;
  margin-left: 10px;
}

pre {
  overflow: auto;
  background: #EFEFEF;
  border: 1px solid #A0A0A0;
  padding: .5em;
}

div.body div.section:first-child h1 {
  font-size: 160%;
  margin-top: 0px;
  padding-top: 10px;
}

div.section h1 + div > h2 {
  margin-top: 20px;
  padding-top: 0px;
}

div.section h1 + p + div > h2 {
  margin-top: 0px;
  padding-top: 0px;
}

div.bodywrapper {
  padding-left: 10px;
}

div.body h1, div.body h2, div.body h3, div.body h4, div.body h5, div.body h6 {
  border-bottom: 0px;
}

div.body p, div.body dd, div.body li {
  /*line-height: 100%;*/
}

div.body h1 {
  font-size: 130%;
  margin-top: 0px;
  background-color: rgb(234,239,254);
  padding-left: 1px;
}

div.body h2 {
  font-size: 115%;
  background-color: rgb(242,248,254);
  margin-left: -30px;
}

div.body h3 {
  font-size: 100%;
  border-bottom: 1px solid rgb(185,189,224);
  background-color: white;
  margin-left: -30px;
  margin-top: 10px;
  margin-bottom: 10px;
  padding-left: 5px;
  display: inline-block;
}

div.body dl {
  margin-top: -5px;
}

div.document {
  background-color: white;
}

div.footer {
  color: black;
  text-align: right;
  padding-bottom: 5px;
}

div.footer a {
  color: #355F7C;
  text-decoration: underline;
}

div.related {
  background-color: #F5F5FA;
  border-top: 1px solid #FFFFFF;
  border-left: 1px solid #FFFFFF;
  border-right: 1px solid #CCCCCC;
  border-bottom: 1px solid #CCCCCC;
  color: black;
  line-height:30px;
  position: fixed;
  bottom: 0pt;
  right: 0pt;
  text-align: right;
  width: auto;
}

div.related ul li a {
  color: #355F7C;
}

div.related ul li img  {
  vertical-align: middle;
}

div.section h1 {
  margin-top: 20px;
  margin-left: -30px;
  padding-left: 4px;
}

div.section h3 {
  margin-left: -10px;
}

div.sphinxsidebar {
  background-color: #F5F5FA;
  margin-left: 0pt;
  position: fixed;
  top: 0pt;
  left: 0pt;
}

/*
  this makes the table of contents always be as high as the browser, but it conflicts with the footer.
*/
html, div.document, div.documentwrapper, div.bodywrapper, div.sphinxsidebar {
  height: 100%;
}
div.sphinxsidebarwrapper {
  height: 99%;
  overflow:auto;
}

div.sphinxsidebar a {
  color: #355F7C;
}

div.sphinxsidebar h3 a {
  color: #355F7C;
}

div.sphinxsidebar ul {
  color: black;
}
div.sphinxsidebar li li {
  margin-left: 0px;
}
div.sphinxsidebar li li li {
  list-style-type: circle;
}

table.docutils table {
  font-size: 75%;
}

table.docutils table th {
  background-color: white;
  border-color: rgb(218,218,218);
}

table.docutils table {
  border-color: rgb(218,218,218);
}

table.docutils tr:first-child td {
  border-top: 0;
}

table.docutils {
  border-color: rgb(168,168,168);
  margin: 2pt -0.3em;
}

table.docutils th {
  vertical-align: top;
}

table.docutils td {
  padding-top: 5px;
}

tt.xref {
  font-weight: normal;
  font-style: italic;
  font-size: 100%;
  font-family:sans-serif;
}

a.reference tt.xref {
  font-style: normal;
}

tt.descname {
  font-weight: normal;
  font-size: 85%;
  font-family: sans-serif;
  padding-bottom: 5px;
}

tt.descname#mlab_title {
  color: rgb(118, 118, 138);
  padding-bottom: 2px;
}

table.parameter-fields-index {
  border: 0 none white;
}

table.parameter-fields-index td {
  border-style: none none none;
}

table.parameter-fields-index a > tt > span {
  font-style: normal;
}

table.parameter-fields-index td > tt {
  background-color: white;
  margin-left: 0px;
  margin-right: 5px;
}

table.parameter-fields-index td > tt > span {
  font-weight: normal;
  font-size: 100%;
  font-family: sans-serif;
}

.enum-field-values th {
  background-color: rgb(245,249,254);
  font-size: 90%;
}

.enum-field-values td {
  font-size: 90%;
}

table.enum-field-values table tr td {
  border-color: #DADADA;
}

table.enum-field-values table tr:last-child td {
  padding-bottom: 5px;
}

div.highlight pre {
  background-color: rgb(242,242,242);
  border-color: rgb(182,182,182);
  border-width: 1px;
  border-style: solid solid;
}

/* paragraphs preceeding math paragraphs should have only a small bottom margin */
p.pre-math {
  margin-bottom: 2px;
}

p.math {
  font-family: Verdana,serif;
  margin-bottom: 0px;
  padding-left: 5px;
  padding-bottom: 2px;
}

img.align-right {
  float: right;
  margin-left: 1em;
}
