# Supplementary material for: Towards an easier creation of three-dimensional data for embedding into scholarly 3D PDF (Portable Document Format) files
Source: PeerJ. 2015 Mar 3;3:e794. doi: 10.7717/peerj.794 (PMC4358654; doi:10.7717/peerj.794)
Supplement: Supplemental Information 1 — Binary files, module definition files and installation instructions. Using these files, the SaveU3D module and the MarkerListImport module can be added to an existing MeVisLab 2.6(.x) installation without the need to compile the source files. [file peerj-03-794-s001.zip › Visual Studio 2010/Documentation/Publish/ModuleReference/_static/searchtools.js]

/*
 * searchtools.js
 * ~~~~~~~~~~~~~~
 *
 * Sphinx JavaScript utilties for the full-text search.
 *
 * :copyright: Copyright 2007-2010 by the Sphinx team, see AUTHORS.
 * :license: BSD, see LICENSE for details.
 *
 */

/**
 * helper function to return a node containing the
 * search summary for a given text. keywords is a list
 * of stemmed words, hlwords is the list of normal, unstemmed
 * words. the first one is used to find the occurance, the
 * latter for highlighting it.
 */

jQuery.makeSearchSummary = function(text, keywords, hlwords) {
  var textLower = text.toLowerCase();
  var start = 0;
  $.each(keywords, function() {
    var i = textLower.indexOf(this.toLowerCase());
    if (i > -1)
      start = i;
  });
  start = Math.max(start - 120, 0);
  var excerpt = ((start > 0) ? '...' : '') +
  $.trim(text.substr(start, 240)) +
  ((start + 240 - text.length) ? '...' : '');
  var rv = $('<div class="context"></div>').text(excerpt);
  $.each(hlwords, function() {
    rv = rv.highlightText(this, 'highlighted');
  });
  return rv;
}

/**
 * Porter Stemmer
 */
var PorterStemmer = function() {

  var step2list = {
    ational: 'ate',
    tional: 'tion',
    enci: 'ence',
    anci: 'ance',
    izer: 'ize',
    bli: 'ble',
    alli: 'al',
    entli: 'ent',
    eli: 'e',
    ousli: 'ous',
    ization: 'ize',
    ation: 'ate',
    ator: 'ate',
    alism: 'al',
    iveness: 'ive',
    fulness: 'ful',
    ousness: 'ous',
    aliti: 'al',
    iviti: 'ive',
    biliti: 'ble',
    logi: 'log'
  };

  var step3list = {
    icate: 'ic',
    ative: '',
    alize: 'al',
    iciti: 'ic',
    ical: 'ic',
    ful: '',
    ness: ''
  };

  var c = "[^aeiou]";          // consonant
  var v = "[aeiouy]";          // vowel
  var C = c + "[^aeiouy]*";    // consonant sequence
  var V = v + "[aeiou]*";      // vowel sequence

  var mgr0 = "^(" + C + ")?" + V + C;                      // [C]VC... is m>0
  var meq1 = "^(" + C + ")?" + V + C + "(" + V + ")?$";    // [C]VC[V] is m=1
  var mgr1 = "^(" + C + ")?" + V + C + V + C;              // [C]VCVC... is m>1
  var s_v   = "^(" + C + ")?" + v;                         // vowel in stem

  this.stemWord = function (w) {
    var stem;
    var suffix;
    var firstch;
    var origword = w;

    if (w.length < 3)
      return w;

    var re;
    var re2;
    var re3;
    var re4;

    firstch = w.substr(0,1);
    if (firstch == "y")
      w = firstch.toUpperCase() + w.substr(1);

    // Step 1a
    re = /^(.+?)(ss|i)es$/;
    re2 = /^(.+?)([^s])s$/;

    if (re.test(w))
      w = w.replace(re,"$1$2");
    else if (re2.test(w))
      w = w.replace(re2,"$1$2");

    // Step 1b
    re = /^(.+?)eed$/;
    re2 = /^(.+?)(ed|ing)$/;
    if (re.test(w)) {
      var fp = re.exec(w);
      re = new RegExp(mgr0);
      if (re.test(fp[1])) {
        re = /.$/;
        w = w.replace(re,"");
      }
    }
    else if (re2.test(w)) {
      var fp = re2.exec(w);
      stem = fp[1];
      re2 = new RegExp(s_v);
      if (re2.test(stem)) {
        w = stem;
        re2 = /(at|bl|iz)$/;
        re3 = new RegExp("([^aeiouylsz])\\1$");
        re4 = new RegExp("^" + C + v + "[^aeiouwxy]$");
        if (re2.test(w))
          w = w + "e";
        else if (re3.test(w)) {
          re = /.$/;
          w = w.replace(re,"");
        }
        else if (re4.test(w))
          w = w + "e";
      }
    }

    // Step 1c
    re = /^(.+?)y$/;
    if (re.test(w)) {
      var fp = re.exec(w);
      stem = fp[1];
      re = new RegExp(s_v);
      if (re.test(stem))
        w = stem + "i";
    }

    // Step 2
    re = /^(.+?)(ational|tional|enci|anci|izer|bli|alli|entli|eli|ousli|ization|ation|ator|alism|iveness|fulness|ousness|aliti|iviti|biliti|logi)$/;
    if (re.test(w)) {
      var fp = re.exec(w);
      stem = fp[1];
      suffix = fp[2];
      re = new RegExp(mgr0);
      if (re.test(stem))
        w = stem + step2list[suffix];
    }

    // Step 3
    re = /^(.+?)(icate|ative|alize|iciti|ical|ful|ness)$/;
    if (re.test(w)) {
      var fp = re.exec(w);
      stem = fp[1];
      suffix = fp[2];
      re = new RegExp(mgr0);
      if (re.test(stem))
        w = stem + step3list[suffix];
    }

    // Step 4
    re = /^(.+?)(al|ance|ence|er|ic|able|ible|ant|ement|ment|ent|ou|ism|ate|iti|ous|ive|ize)$/;
    re2 = /^(.+?)(s|t)(ion)$/;
    if (re.test(w)) {
      var fp = re.exec(w);
      stem = fp[1];
      re = new RegExp(mgr1);
      if (re.test(stem))
        w = stem;
    }
    else if (re2.test(w)) {
      var fp = re2.exec(w);
      stem = fp[1] + fp[2];
      re2 = new RegExp(mgr1);
      if (re2.test(stem))
        w = stem;
    }

    // Step 5
    re = /^(.+?)e$/;
    if (re.test(w)) {
      var fp = re.exec(w);
      stem = fp[1];
      re = new RegExp(mgr1);
      re2 = new RegExp(meq1);
      re3 = new RegExp("^" + C + v + "[^aeiouwxy]$");
      if (re.test(stem) || (re2.test(stem) && !(re3.test(stem))))
        w = stem;
    }
    re = /ll$/;
    re2 = new RegExp(mgr1);
    if (re.test(w) && re2.test(w)) {
      re = /.$/;
      w = w.replace(re,"");
    }

    // and turn initial Y back to y
    if (firstch == "y")
      w = firstch.toLowerCase() + w.substr(1);
    return w;
  }
}


/**
 * Search Module
 */
var Search = {

  _index : null,
  _queued_query : null,
  _pulse_status : -1,

  init : function() {
      var params = $.getQueryParameters();
      if (params.q) {
          var query = params.q[0];
          $('input[name="q"]')[0].value = query;
          this.performSearch(query);
      }
  },

  loadIndex : function(url) {
    $.ajax({type: "GET", url: url, data: null, success: null,
            dataType: "script", cache: true});
  },

  setIndex : function(index) {
    var q;
    this._index = index;
    if ((q = this._queued_query) !== null) {
      this._queued_query = null;
      Search.query(q);
    }
  },

  hasIndex : function() {
      return this._index !== null;
  },

  deferQuery : function(query) {
      this._queued_query = query;
  },

  stopPulse : function() {
      this._pulse_status = 0;
  },

  startPulse : function() {
    if (this._pulse_status >= 0)
        return;
    function pulse() {
      Search._pulse_status = (Search._pulse_status + 1) % 4;
      var dotString = '';
      for (var i = 0; i < Search._pulse_status; i++)
        dotString += '.';
      Search.dots.text(dotString);
      if (Search._pulse_status > -1)
        window.setTimeout(pulse, 500);
    };
    pulse();
  },

  /**
   * perform a search for something
   */
  performSearch : function(query) {
    // create the required interface elements
    this.out = $('#search-results');
    this.title = $('<h2>' + _('Searching') + '</h2>').appendTo(this.out);
    this.dots = $('<span></span>').appendTo(this.title);
    this.status = $('<p style="display: none"></p>').appendTo(this.out);
    this.output = $('<ul class="search"/>').appendTo(this.out);

    $('#search-progress').text(_('Preparing search...'));
    this.startPulse();

    // index already loaded, the browser was quick!
    if (this.hasIndex())
      this.query(query);
    else
      this.deferQuery(query);
  },

  query : function(query) {
    var stopwords = ['and', 'then', 'into', 'it', 'as', 'are', 'in',
                     'if', 'for', 'no', 'there', 'their', 'was', 'is',
                     'be', 'to', 'that', 'but', 'they', 'not', 'such',
                     'with', 'by', 'a', 'on', 'these', 'of', 'will',
                     'this', 'near', 'the', 'or', 'at'];

    // stem the searchterms and add them to the correct list
    var stemmer = new PorterStemmer();
    var searchterms = [];
    var excluded = [];
    var hlterms = [];
    var tmp = query.split(/\s+/);
    var object = (tmp.length == 1) ? tmp[0].toLowerCase() : null;
    for (var i = 0; i < tmp.length; i++) {
      if ($u.indexOf(stopwords, tmp[i]) != -1 || tmp[i].match(/^\d+$/) ||
          tmp[i] == "") {
        // skip this "word"
        continue;
      }
      // stem the word
      var word = stemmer.stemWord(tmp[i]).toLowerCase();
      // select the correct list
      if (word[0] == '-') {
        var toAppend = excluded;
        word = word.substr(1);
      }
      else {
        var toAppend = searchterms;
        hlterms.push(tmp[i].toLowerCase());
      }
      // only add if not already in the list
      if (!$.contains(toAppend, word))
        toAppend.push(word);
    };
    var highlightstring = '?highlight=' + $.urlencode(hlterms.join(" "));

    // console.debug('SEARCH: searching for:');
    // console.info('required: ', searchterms);
    // console.info('excluded: ', excluded);

    // prepare search
    var filenames = this._index.filenames;
    var titles = this._index.titles;
    var terms = this._index.terms;
    var objects = this._index.objects;
    var objtypes = this._index.objtypes;
    var objnames = this._index.objnames;
    var fileMap = {};
    var files = null;
    // different result priorities
    var importantResults = [];
    var objectResults = [];
    var regularResults = [];
    var unimportantResults = [];
    $('#search-progress').empty();

    // lookup as object
    if (object != null) {
      for (var prefix in objects) {
        for (var name in objects[prefix]) {
          var fullname = (prefix ? prefix + '.' : '') + name;
          if (fullname.toLowerCase().indexOf(object) > -1) {
            match = objects[prefix][name];
            descr = objnames[match[1]] + _(', in ') + titles[match[0]];
            // XXX the generated anchors are not generally correct
            // XXX there may be custom prefixes
            result = [filenames[match[0]], fullname, '#'+fullname, descr];
            switch (match[2]) {
            case 1: objectResults.push(result); break;
            case 0: importantResults.push(result); break;
            case 2: unimportantResults.push(result); break;
            }
          }
        }
      }
    }

    // sort results descending
    objectResults.sort(function(a, b) {
      return (a[1] > b[1]) ? -1 : ((a[1] < b[1]) ? 1 : 0);
    });

    importantResults.sort(function(a, b) {
      return (a[1] > b[1]) ? -1 : ((a[1] < b[1]) ? 1 : 0);
    });

    unimportantResults.sort(function(a, b) {
      return (a[1] > b[1]) ? -1 : ((a[1] < b[1]) ? 1 : 0);
    });


    // perform the search on the required terms
    for (var i = 0; i < searchterms.length; i++) {
      var word = searchterms[i];
      // no match but word was a required one
      if ((files = terms[word]) == null)
        break;
      if (files.length == undefined) {
        files = [files];
      }
      // create the mapping
      for (var j = 0; j < files.length; j++) {
        var file = files[j];
        if (file in fileMap)
          fileMap[file].push(word);
        else
          fileMap[file] = [word];
      }
    }

    // now check if the files don't contain excluded terms
    for (var file in fileMap) {
      var valid = true;

      // check if all requirements are matched
      if (fileMap[file].length != searchterms.length)
        continue;

      // ensure that none of the excluded terms is in the
      // search result.
      for (var i = 0; i < excluded.length; i++) {
        if (terms[excluded[i]] == file ||
            $.contains(terms[excluded[i]] || [], file)) {
          valid = false;
          break;
        }
      }

      // if we have still a valid result we can add it
      // to the result list
      if (valid)
        regularResults.push([filenames[file], titles[file], '', null]);
    }

    // delete unused variables in order to not waste
    // memory until list is retrieved completely
    delete filenames, titles, terms;

    // now sort the regular results descending by title
    regularResults.sort(function(a, b) {
      var left = a[1].toLowerCase();
      var right = b[1].toLowerCase();
      return (left > right) ? -1 : ((left < right) ? 1 : 0);
    });

    // combine all results
    var results = unimportantResults.concat(regularResults)
      .concat(objectResults).concat(importantResults);

    // print the results
    var resultCount = results.length;
    function displayNextItem() {
      // results left, load the summary and display it
      if (results.length) {
        var item = results.pop();
        var listItem = $('<li style="display:none"></li>');
        if (DOCUMENTATION_OPTIONS.FILE_SUFFIX == '') {
          // dirhtml builder
          var dirname = item[0] + '/';
          if (dirname.match(/\/index\/$/)) {
            dirname = dirname.substring(0, dirname.length-6);
          } else if (dirname == 'index/') {
            dirname = '';
          }
          listItem.append($('<a/>').attr('href',
            DOCUMENTATION_OPTIONS.URL_ROOT + dirname +
            highlightstring + item[2]).html(item[1]));
        } else {
          // normal html builders
          listItem.append($('<a/>').attr('href',
            item[0] + DOCUMENTATION_OPTIONS.FILE_SUFFIX +
            highlightstring + item[2]).html(item[1]));
        }
        if (item[3]) {
          listItem.append($('<span> (' + item[3] + ')</span>'));
          Search.output.append(listItem);
          listItem.slideDown(5, function() {
            displayNextItem();
          });
        } else if (DOCUMENTATION_OPTIONS.HAS_SOURCE) {
          $.get(DOCUMENTATION_OPTIONS.URL_ROOT + '_sources/' +
                item[0] + '.txt', function(data) {
            if (data != '') {
              listItem.append($.makeSearchSummary(data, searchterms, hlterms));
              Search.output.append(listItem);
            }
            listItem.slideDown(5, function() {
              displayNextItem();
            });
          });
        } else {
          // no source available, just display title
          Search.output.append(listItem);
          listItem.slideDown(5, function() {
            displayNextItem();
          });
        }
      }
      // search finished, update title and status message
      else {
        Search.stopPulse();
        Search.title.text(_('Search Results'));
        if (!resultCount)
          Search.status.text(_('Your search did not match any documents. Please make sure that all words are spelled correctly and that you\'ve selected enough categories.'));
        else
            Search.status.text(_('Search finished, found %s page(s) matching the search query.').replace('%s', resultCount));
        Search.status.fadeIn(500);
      }
    }
    displayNextItem();
  }
}

$(document).ready(function() {
  Search.init();
});
