# Supplementary material for: Towards an easier creation of three-dimensional data for embedding into scholarly 3D PDF (Portable Document Format) files
Source: PeerJ. 2015 Mar 3;3:e794. doi: 10.7717/peerj.794 (PMC4358654; doi:10.7717/peerj.794)
Supplement: Supplemental Information 1 — Binary files, module definition files and installation instructions. Using these files, the SaveU3D module and the MarkerListImport module can be added to an existing MeVisLab 2.6(.x) installation without the need to compile the source files. [file peerj-03-794-s001.zip › Visual Studio 2010/Documentation/Publish/ModuleReference/_static/sidebar.js]

/*
 * sidebar.js
 * ~~~~~~~~~~
 *
 * This script makes the Sphinx sidebar collapsible.
 *
 * .sphinxsidebar contains .sphinxsidebarwrapper.  This script adds
 * in .sphixsidebar, after .sphinxsidebarwrapper, the #sidebarbutton
 * used to collapse and expand the sidebar.
 *
 * When the sidebar is collapsed the .sphinxsidebarwrapper is hidden
 * and the width of the sidebar and the margin-left of the document
 * are decreased. When the sidebar is expanded the opposite happens.
 * This script saves a per-browser/per-session cookie used to
 * remember the position of the sidebar among the pages.
 * Once the browser is closed the cookie is deleted and the position
 * reset to the default (expanded).
 *
 * :copyright: Copyright 2007-2010 by the Sphinx team, see AUTHORS.
 * :license: BSD, see LICENSE for details.
 *
 */

$(function() {
  // global elements used by the functions.
  // the 'sidebarbutton' element is defined as global after its
  // creation, in the add_sidebar_button function
  var bodywrapper = $('.bodywrapper');
  var sidebar = $('.sphinxsidebar');
  var sidebarwrapper = $('.sphinxsidebarwrapper');

  // original margin-left of the bodywrapper and width of the sidebar
  // with the sidebar expanded
  var bw_margin_expanded = bodywrapper.css('margin-left');
  var ssb_width_expanded = sidebar.width();

  // margin-left of the bodywrapper and width of the sidebar
  // with the sidebar collapsed
  var bw_margin_collapsed = '.8em';
  var ssb_width_collapsed = '.8em';

  // colors used by the current theme
  var dark_color = $('.related').css('background-color');
  var light_color = $('.document').css('background-color');

  function sidebar_is_collapsed() {
    return sidebarwrapper.is(':not(:visible)');
  }

  function toggle_sidebar() {
    if (sidebar_is_collapsed())
      expand_sidebar();
    else
      collapse_sidebar();
  }

  function collapse_sidebar() {
    sidebarwrapper.hide();
    sidebar.css('width', ssb_width_collapsed);
    bodywrapper.css('margin-left', bw_margin_collapsed);
    sidebarbutton.css({
        'margin-left': '0',
        'height': bodywrapper.height()
    });
    sidebarbutton.find('span').text('»');
    sidebarbutton.attr('title', _('Expand sidebar'));
    document.cookie = 'sidebar=collapsed';
  }

  function expand_sidebar() {
    bodywrapper.css('margin-left', bw_margin_expanded);
    sidebar.css('width', ssb_width_expanded);
    sidebarwrapper.show();
    sidebarbutton.css({
        'margin-left': ssb_width_expanded-12,
        'height': bodywrapper.height()
    });
    sidebarbutton.find('span').text('«');
    sidebarbutton.attr('title', _('Collapse sidebar'));
    document.cookie = 'sidebar=expanded';
  }

  function add_sidebar_button() {
    sidebarwrapper.css({
        'float': 'left',
        'margin-right': '0',
        'width': ssb_width_expanded - 28
    });
    // create the button
    sidebar.append(
        '<div id="sidebarbutton"><span>&laquo;</span></div>'
    );
    var sidebarbutton = $('#sidebarbutton');
    light_color = sidebarbutton.css('background-color');
    // find the height of the viewport to center the '<<' in the page
    var viewport_height;
    if (window.innerHeight)
 	  viewport_height = window.innerHeight;
    else
	  viewport_height = $(window).height();
    sidebarbutton.find('span').css({
        'display': 'block',
        'margin-top': (viewport_height - sidebar.position().top - 20) / 2
    });

    sidebarbutton.click(toggle_sidebar);
    sidebarbutton.attr('title', _('Collapse sidebar'));
    sidebarbutton.css({
        'color': '#FFFFFF',
        'border-left': '1px solid ' + dark_color,
        'font-size': '1.2em',
        'cursor': 'pointer',
        'height': bodywrapper.height(),
        'padding-top': '1px',
        'margin-left': ssb_width_expanded - 12
    });

    sidebarbutton.hover(
      function () {
          $(this).css('background-color', dark_color);
      },
      function () {
          $(this).css('background-color', light_color);
      }
    );
  }

  function set_position_from_cookie() {
    if (!document.cookie)
      return;
    var items = document.cookie.split(';');
    for(var k=0; k<items.length; k++) {
      var key_val = items[k].split('=');
      var key = key_val[0];
      if (key == 'sidebar') {
        var value = key_val[1];
        if ((value == 'collapsed') && (!sidebar_is_collapsed()))
          collapse_sidebar();
        else if ((value == 'expanded') && (sidebar_is_collapsed()))
          expand_sidebar();
      }
    }
  }

  add_sidebar_button();
  var sidebarbutton = $('#sidebarbutton');
  set_position_from_cookie();
});
