# Supplementary material for: Towards an easier creation of three-dimensional data for embedding into scholarly 3D PDF (Portable Document Format) files
Source: PeerJ. 2015 Mar 3;3:e794. doi: 10.7717/peerj.794 (PMC4358654; doi:10.7717/peerj.794)
Supplement: Supplemental Information 1 — Binary files, module definition files and installation instructions. Using these files, the SaveU3D module and the MarkerListImport module can be added to an existing MeVisLab 2.6(.x) installation without the need to compile the source files. [file peerj-03-794-s001.zip › Visual Studio 2010/Modules/ML/MLBaseListExtensions/IndexPairListContainer.script]

//----------------------------------------------------------------------------------
//! ML module IndexPairListContainer definition
/*!
// \file    IndexPairListContainer.script
// \author  Axel Newe
// \date    2014-09-01
*/
//----------------------------------------------------------------------------------


Description {
  Field upToDate      { editable = NO }
  Field actionClass   { editable = NO }
  Field actionIndex   { editable = NO }
  Field actionId      { editable = NO }
  Field ownsList      { editable = NO }
  Field currentIndex  { editable = NO }
}

Window {
  Category Main {
    Box "List Properties" { layout = Table
      Row {
        Field numItems {
          title = "List Size:"
          edit = NO
          expandX = yes
          labelAlignGroup = lag1
        }
        CheckBox persistent {
          dependsOn = ownsList
        }
        CheckBox ownsList {
          title = "Owner"
        }
        Button deleteAll {}
      }
      Row {
        Field listString {
          dependsOn = listStringEnable
          labelAlignGroup = lag1
          colspan = 2
        }
        CheckBox listStringEnable { title = Enable }
        Button update {}
      }
      Row {
        Field maxSize {
          title = "Max. Size:"
          step = 1
          alignGroup = ag1
        }
        Horizontal {
          colspan = 3
          alignX = right
          Field overflowMode {}
        }
      }
    }

    Box "Index Pair Items" {
      Box "Template" {
        Table { expandX = no
          Row {
            Field newName { title = "New Name:" minimumWidth = 300 }
          }
          Row {
            Field newIndex1 { title = "New Index 1:" }
          }
          Row {
            Field newIndex2 { title = "New Index 2:" }
          }
          Row {
            Field newType { title = "New Type:" }
          }
        }
        Horizontal {
          Button copyTemplateToItem { title = "Copy to Item" }
          Button copyItemToTemplate { title = "Copy from Item" }
          CheckBox useInsertTemplate { title = "Use Template for Add/Insert" }
        }
      }
      Table {
        Row {
          Field index {
            title = "Item Index:"
            step = 1
            alignGroup = ag1
          }
          CheckBox applySelect {
            title = Select
            expandX = yes
          }
          Empty {}
          Button insert {}
          Button add {}
        }
        Row {
          Horizontal {colspan = 3
            Field id {
              title = "Item ID:"
              edit = no
              labelAlignGroup = lag1
            }
            Field name {}
          }
          Button clear {}
          Button delete {}
        }
      }
      Table { expandX = no
        Row {
          Field index1 { title = "Index 1: " }
        }
        Row {
          Field index2 { title = "Index 2: " }
        }
        Row {
          Field type {}
        }
      }
    } // Box "Index Pair Items"

    Box Status {
      Horizontal {
        CheckBox upToDate {
          title = "Up To Date"
        }
        HSpacer { }
      }
      Horizontal { expandX = no
        Field actionClass {
          title = Action:
        }

        Field actionIndex {
          title = Index:
        }
        Field actionId {
          title = Id:
        }
        Field currentIndex {
          title = Current:
        }
      }
    }
  }
}
