# Supplementary material for: Towards an easier creation of three-dimensional data for embedding into scholarly 3D PDF (Portable Document Format) files
Source: PeerJ. 2015 Mar 3;3:e794. doi: 10.7717/peerj.794 (PMC4358654; doi:10.7717/peerj.794)
Supplement: Supplemental Information 1 — Binary files, module definition files and installation instructions. Using these files, the SaveU3D module and the MarkerListImport module can be added to an existing MeVisLab 2.6(.x) installation without the need to compile the source files. [file peerj-03-794-s001.zip › Visual Studio 2010/Modules/ML/MLBaseListExtensions/MarkerListImport.script]

//----------------------------------------------------------------------------------
//! MarkerListImport module definitions.
/*!
// \file    MarkerListImport.script
// \author  Axel Newe
// \date    2015-01-15
*/
//----------------------------------------------------------------------------------

Description {
}

Commands {
  source = $(LOCAL)/MarkerListImport.py
  initCommand = InitModule
}

Window {
  
  minimumWidth = 400
  
  Vertical {
    
    Field filename { browseButton = Yes browseMode = open }

    Separator {}
    
    Grid { 
      Field    numberDelimiter  { x=0 y=0 dependsOn = !numberDelimiterSpace }
      CheckBox numberDelimiterSpace  { x=1 y=0 title = "Use space character as delimiter" }
      Field    decimalSeparator { x=0 y=1 }
      Field    filter { x=0 y=2 x2=1 }
    }
    
    Separator {}
    
    Horizontal {
      
      Empty { expandX = Yes }
      
      Horizontal { 
        alignX = Right
        
        CheckBox autoLoad {  }
        ButtonBox { 
          Button load { role = AcceptRole }
          Button unload { role = RejectRole }
        }        
        
      }  // Horizontal
      
    }  // Horizontal
    
  }  // Vertical
  
}  // Window
