# Supplementary material for: Towards an easier creation of three-dimensional data for embedding into scholarly 3D PDF (Portable Document Format) files
Source: PeerJ. 2015 Mar 3;3:e794. doi: 10.7717/peerj.794 (PMC4358654; doi:10.7717/peerj.794)
Supplement: Supplemental Information 1 — Binary files, module definition files and installation instructions. Using these files, the SaveU3D module and the MarkerListImport module can be added to an existing MeVisLab 2.6(.x) installation without the need to compile the source files. [file peerj-03-794-s001.zip › Visual Studio 2010/Modules/ML/MLBaseListExtensions/mhelp/MarkerListImport.mhelp]

ModuleHelp  {
  MetaInformation  {
    definition = Modules/ML/MLBaseListExtensions/MLBaseListExtensions.def
    moduleName = MarkerListImport
    moduleType = MLModule
    author = "Axel Newe"
    DLL = MLBaseListExtensions
    genre = Fields
    keywords = "ListBase XMarker ColoredMarker"
    seeAlso = "XMarkerListContainer ColoredMarkerListContainer"
    package = General
    packageGroup = Community
  }
  Purpose  {
    text = "This module imports XMarkers from text files."
  }
  Usage  {
    text = "*Specify a file name, delimiter/separator characters and a filter (if applicable) and hit the "Load" button. The loaded XMarker list will then be provided at the output connector.*"
  }
  Details  {
    text = "This module can be used to import XMarkers from text files, e.g. CSV files.

The coordinates must consist of 3 numbers (x, y, z coordinate) that are separated by a character that can be specified by means of the :field:`numberDelimiter` field (or the :field:`numberDelimiterSpace` field, respectively). The decimal separator of each coordinate can be specified by means of the :field:`decimalSeparator` field. Negative coordinate values must start with a minus sign ('-').

The XMarkers can be grouped by a preceding line that must be formatted like <Filter Tag> <Type #>, e.g.: 'PointSet 1'
The <Filter Tag> allows for filtering the input file. Only groups with the <Filter Tag> specified in the :field:`filter` field will be loaded.
The <Type #> allows for setting the type property of the XMarker. The <Type #> must be an integer and is applied to all XMarkers of the respective group.

Warning: if no filter is applied, only the <Type #> will be evaluated. Therefore, XMarkers in groups with different <Filter Tag> but the same <Type #> will get the same Type property if no filter is specified!

See the example network (ReadRawFile module) for an example input file with ';' as delimiter and ',' as decimal separator."
  }
  Interaction  {
    text = ""
  }
  Tips  {
    text = ""
  }
  Windows  {
    text  {
      title = ""
      text = ""
    }
    Window _default {
      title = ""
      text = ".. screenshot:: _default"
    }
  }
  Outputs  {
    text = ""
    Field outMarkerList {
      type = MLBase
      text = ""
    }
  }
  Parameters  {
    Field instanceName {
      type = String
      text = ""
      title = ""
      needsDocumentation = No
      visibleInGUI = No
      persistent = Yes
      default = MarkerListImport
    }
    Field filename {
      type = String
      text = ""
      title = Filename
      visibleInGUI = Yes
      persistent = Yes
      default = ""
    }
    Field filter {
      type = String
      text = ""
      title = Filter
      visibleInGUI = Yes
      persistent = Yes
      default = ""
    }
    Field numberDelimiter {
      type = String
      text = ""
      title = "Number Delimiter"
      visibleInGUI = Yes
      persistent = Yes
      default = ;
    }
    Field numberDelimiterSpace {
      type = Bool
      text = ""
      title = "Use space character as delimiter"
      visibleInGUI = Yes
      persistent = Yes
      default = TRUE
    }
    Field decimalSeparator {
      type = String
      text = ""
      title = "Decimal Separator"
      visibleInGUI = Yes
      persistent = Yes
      default = .
    }
    Field load {
      type = Trigger
      text = ""
      title = Load
      visibleInGUI = Yes
      persistent = Yes
      default = ""
    }
    Field unload {
      type = Trigger
      text = ""
      title = Unload
      visibleInGUI = Yes
      persistent = Yes
      default = ""
    }
    Field autoLoad {
      type = Bool
      text = ""
      title = "Auto Load"
      visibleInGUI = Yes
      persistent = Yes
      default = FALSE
    }
    text = ""
  }
}
