# Supplementary material for: Towards an easier creation of three-dimensional data for embedding into scholarly 3D PDF (Portable Document Format) files
Source: PeerJ. 2015 Mar 3;3:e794. doi: 10.7717/peerj.794 (PMC4358654; doi:10.7717/peerj.794)
Supplement: Supplemental Information 1 — Binary files, module definition files and installation instructions. Using these files, the SaveU3D module and the MarkerListImport module can be added to an existing MeVisLab 2.6(.x) installation without the need to compile the source files. [file peerj-03-794-s001.zip › Visual Studio 2010/Modules/ML/MLBaseListExtensions/MLBaseListExtensions.def]

//----------------------------------------------------------------------------------
//! MLBaseListExtensions module definitions.
/*!
// \file    MLBaseListExtensions.def
// \author  Axel Newe
// \date    2014-09-01
*/
//----------------------------------------------------------------------------------

MLModule IndexPairListContainer {
  genre              = Marker
  DLL                = MLBaseListExtensions
  author             = "Axel Newe"
  comment            = "Container for a IndexPair list object."
  keywords           = "Vector ListBase XMarker"
  seeAlso            = "StringListContainer SoView2DMarkerEditor XMarkerListContainer"
  externalDefinition = $(LOCAL)/IndexPairListContainer.script
}

MLModule ColoredMarkerListContainer {
  DLL                = MLBaseListExtensions
  genre              = "Marker"
  author             = "Axel Newe"
  comment            = "Container for a ColoredMarker list object."
  keywords           = "ListBase XMarker ColoredMarker"
  seeAlso            = "StringListContainer SoView2DMarkerEditor XMarkerListContainer"
  externalDefinition = $(LOCAL)/ColoredMarkerListContainer.script
}

MLModule XMarkerToColoredMarker {
  DLL                = MLBaseListExtensions
  genre              = "Marker"
  author             = "Axel Newe"
  comment            = "Converts XMarkerList to ColoredMarkerList"
  keywords           = "ListBase XMarker ColoredMarker"
  seeAlso            = "XMarkerListContainer ColoredMarkerListContainer"
  externalDefinition = $(LOCAL)/XMarkerToColoredMarker.script
  exampleNetwork     = $(LOCAL)/networks/XMarkerToColoredMarkerExample.mlab
}  

MLModule ColoredMarkerToXMarker {
  DLL                = MLBaseListExtensions
  genre              = "Marker"
  author             = "Axel Newe"
  comment            = "Converts ColoredMarkerList to XMarkerList"
  keywords           = "ListBase XMarker ColoredMarker"
  seeAlso            = "XMarkerListContainer ColoredMarkerListContainer"
  externalDefinition = $(LOCAL)/ColoredMarkerToXMarker.script
  exampleNetwork     = $(LOCAL)/networks/ColoredMarkerToXMarkerExample.mlab
}  

MLModule ListFilter {
  DLL                = MLBaseListExtensions
  genre              = "Fields"
  author             = "Axel Newe"
  comment            = "Filters a BaseList derived list"
  keywords           = "ListBase XMarker ColoredMarker IndexPair"
  seeAlso            = "XMarkerListContainer ColoredMarkerListContainer IndexPairListContainer"
  externalDefinition = $(LOCAL)/ListFilter.script
  exampleNetwork     = $(LOCAL)/networks/ListFilterExample.mlab
}  

MLModule ListInfo {
  DLL                = MLBaseListExtensions
  genre              = "Fields"
  author             = "Axel Newe"
  comment            = "Provides info about a BaseList derived list"
  keywords           = "ListBase XMarker ColoredMarker IndexPair"
  seeAlso            = "XMarkerListContainer ColoredMarkerListContainer IndexPairListContainer"
  externalDefinition = $(LOCAL)/ListInfo.script
  exampleNetwork     = $(LOCAL)/networks/ListInfoExample.mlab
}  

MLModule ListModifyProperties {
  DLL                = MLBaseListExtensions
  genre              = "Fields"
  author             = "Axel Newe"
  comment            = "Allows to modify properties of a BaseList derived list"
  keywords           = "ListBase XMarker ColoredMarker IndexPair"
  seeAlso            = "XMarkerListContainer ColoredMarkerListContainer IndexPairListContainer"
  externalDefinition = $(LOCAL)/ListModifyProperties.script
  exampleNetwork     = $(LOCAL)/networks/ListModifyPropertiesExample.mlab
}  

MLModule MarkerListImport {
  DLL                = MLBaseListExtensions
  genre              = "Fields"
  author             = "Axel Newe"
  comment            = "Imports a marker list from txt/csv file."
  keywords           = "ListBase XMarker ColoredMarker"
  seeAlso            = "XMarkerListContainer ColoredMarkerListContainer"
  externalDefinition = $(LOCAL)/MarkerListImport.script
  exampleNetwork     = $(LOCAL)/networks/MarkerListImportExample.mlab
}  
