# Supplementary material for: Towards an easier creation of three-dimensional data for embedding into scholarly 3D PDF (Portable Document Format) files
Source: PeerJ. 2015 Mar 3;3:e794. doi: 10.7717/peerj.794 (PMC4358654; doi:10.7717/peerj.794)
Supplement: Supplemental Information 1 — Binary files, module definition files and installation instructions. Using these files, the SaveU3D module and the MarkerListImport module can be added to an existing MeVisLab 2.6(.x) installation without the need to compile the source files. [file peerj-03-794-s001.zip › Visual Studio 2010/Modules/ML/MLBaseListExtensions/networks/ColoredMarkerToXMarkerExample.mlab]

// MDL v1 utf8
network  {
  watchlist = ""
}
module ColoredMarkerListContainer {
  internal  {
    frame = "253 437 184 56"
    moduleGroupName = ""
    windows  {
      window _default {
        geometry = "767 455 789 505"
        sizeHint = "504 505"
        wasOpen = yes
      }
    }
  }
  fields  {
    instanceName = ColoredMarkerListContainer
    listString = "[(-4.45 -3.64 -1.7)(1 0 0 0) 1, (-4.45 -3.64 1.7)(0.333333 0.333333 0.498039 0) 1, (-4.45 2.76 -1.7)(1 0.333333 1 0) 1, (-4.45 2.76 1.7)(0.666667 0.666667 0 0) 1, (6 -3.64 -1.7)(0 0.333333 0 0) 1, (6 -3.64 1.7)(1 0.666667 0 0) 1, (6 2.76 -1.7)(0 1 1 0) 1, (6 2.76 1.7)(0 0 1 0) 1, (-2.84 -1.1 -4.54) 2, (-2.84 -1.1 5.96) 2, (-2.84 2.64 -4.54) 2, (-2.84 2.64 5.96) 2, (2.31 -1.1 -4.54) 2, (2.31 -1.1 5.96) 2, (2.31 2.64 -4.54) 2, (2.31 2.64 5.96) 2]"
    numItems = 16
    index = 0
    persistent = TRUE
    listStringEnable = TRUE
    applySelect = FALSE
    id = 0
    name = ""
    newName = ""
    overflowMode = None
    maxSize = 0
    useInsertTemplate = FALSE
    posXYZ = "-4.45 -3.64 -1.7"
    posC = 0
    posT = 0
    posU = 0
    color = "1 0 0"
    alpha = 0
    type = 1
    newPosXYZ = "0 0 0"
    newPosC = 0
    newPosT = 0
    newPosU = 0
    newColor = "0 0 0"
    newAlpha = 1
    newType = 0
  }
}
module ColoredMarkerToXMarker {
  internal  {
    frame = "257 277 176 56"
    moduleGroupName = ""
    windows  {
      window _default {
        geometry = "844 551 206 22"
        sizeHint = "206 22"
        wasOpen = no
      }
    }
  }
  fields  {
    instanceName = ColoredMarkerToXMarker
  }
}
module XMarkerListContainer {
  internal  {
    frame = "269 125 152 56"
    moduleGroupName = ""
    windows  {
      window _default {
        geometry = "762 47 793 497"
        sizeHint = "500 497"
        wasOpen = yes
      }
    }
  }
  fields  {
    instanceName = XMarkerListContainer
    listString = ""
    numItems = 16
    index = 0
    persistent = TRUE
    listStringEnable = TRUE
    applySelect = FALSE
    id = 0
    name = ""
    newName = ""
    overflowMode = None
    maxSize = 0
    useInsertTemplate = FALSE
    posXYZ = "-4.45 -3.64 -1.7"
    posC = 0
    posT = 0
    posU = 0
    vecXYZ = "0 0 0"
    type = 1
    newPosXYZ = "0 0 0"
    newPosC = 0
    newPosT = 0
    newPosU = 0
    newVecXYZ = "0 0 0"
    newType = 0
  }
}
connections  {
  ColoredMarkerToXMarker.inColoredMarkerList = ColoredMarkerListContainer.outColoredMarkerList
  XMarkerListContainer.inXMarkerList = ColoredMarkerToXMarker.outXMarkerList
}
networkModel  {
  parentItems  {
    0  {
      MLABNetworkModelItem MLABNoteItem {
        uniqueId = 7
        objectName = ""
        parentUniqueId = 0
        frame = "-104 84 295 113"
        backgroundColor  {
          r = 252
          g = 242
          b = 2
          a = 255
        }
        text = "This example networks converts a ColoredMarkerList to an XMarkerList."
        titleText = "ColoredMarkerToXMarker Example"
        isCollapsed = False
        titleFrame = "-99 89 285 22"
      }
    }
  }
}
