# Supplementary material for: Towards an easier creation of three-dimensional data for embedding into scholarly 3D PDF (Portable Document Format) files
Source: PeerJ. 2015 Mar 3;3:e794. doi: 10.7717/peerj.794 (PMC4358654; doi:10.7717/peerj.794)
Supplement: Supplemental Information 1 — Binary files, module definition files and installation instructions. Using these files, the SaveU3D module and the MarkerListImport module can be added to an existing MeVisLab 2.6(.x) installation without the need to compile the source files. [file peerj-03-794-s001.zip › Visual Studio 2010/Modules/ML/MLBaseListExtensions/networks/ListFilterExample.mlab]

// MDL v1 utf8
network  {
  watchlist = ""
}
module MarkerListInspector {
  internal  {
    frame = "473 321 144 64"
    moduleGroupName = ""
    windows  {
      window _default {
        geometry = "187 535 293 184"
        sizeHint = "293 264"
        wasOpen = yes
      }
    }
  }
  fields  {
    instanceName = InListInspector
    textViewer = "[(-4.45 -3.64 -1.7) 1 #1 :Group 1
(-4.45 -3.64 1.7) 1 #2 :Group 1
(-4.45 2.76 -1.7) 2 #3 :Group 1
(-4.45 2.76 1.7) 2 #4 :Group 1
(6 -3.64 -1.7) 3 #5 :Group 2
(6 -3.64 1.7) 3 #6 :Group 2
(6 2.76 -1.7) 4 #7 :Group 2
(6 2.76 1.7) 4 #8 :Group 2]"
    updateMode = AutoUpdate
    showIndices3D = FALSE
    scaleSize = 4.5
    useDecoration = FALSE
    autoViewAll = TRUE
    showBackground = FALSE
    showBoundingBox = TRUE
    drawMode = DrawModeFast
    useFastMode = TRUE
    hide3DView = TRUE
    numMarkers = 8
    markerPosition = "-4.45 -3.64 -1.7"
    markerVector = "0 0 0"
    currentMarker = 0
    currentType = 1
    detail = FALSE
    tabbar = shortinfo
  }
}
module MarkerListInspector {
  internal  {
    frame = "961 97 144 64"
    moduleGroupName = ""
    windows  {
      window _default {
        geometry = "851 290 293 175"
        sizeHint = "293 264"
        wasOpen = yes
      }
    }
  }
  fields  {
    instanceName = OutListInspector
    textViewer = "[(6 -3.64 -1.7) 3 #1 :Group 2
(6 -3.64 1.7) 3 #2 :Group 2]"
    updateMode = AutoUpdate
    showIndices3D = FALSE
    scaleSize = 4.5
    useDecoration = FALSE
    autoViewAll = TRUE
    showBackground = FALSE
    showBoundingBox = TRUE
    drawMode = DrawModeFast
    useFastMode = TRUE
    hide3DView = TRUE
    numMarkers = 2
    markerPosition = "6 -3.64 -1.7"
    markerVector = "0 0 0"
    currentMarker = 0
    currentType = 3
    detail = FALSE
    tabbar = shortinfo
  }
}
module XMarkerListContainer {
  internal  {
    frame = "741 561 152 64"
    moduleGroupName = ""
    windows  {
      window _default {
        geometry = "600 472 858 497"
        sizeHint = "500 497"
        wasOpen = no
      }
    }
  }
  fields  {
    instanceName = PositionsList
    listString = "[(-4.45 -3.64 -1.7) 1 #1 :Group 1, (-4.45 -3.64 1.7) 1 #2 :Group 1, (-4.45 2.76 -1.7) 2 #3 :Group 1, (-4.45 2.76 1.7) 2 #4 :Group 1, (6 -3.64 -1.7) 3 #5 :Group 2, (6 -3.64 1.7) 3 #6 :Group 2, (6 2.76 -1.7) 4 #7 :Group 2, (6 2.76 1.7) 4 #8 :Group 2]"
    numItems = 8
    index = 0
    persistent = TRUE
    listStringEnable = TRUE
    applySelect = FALSE
    id = 1
    name = "Group 1"
    newName = ""
    overflowMode = None
    maxSize = 0
    useInsertTemplate = FALSE
    posXYZ = "-4.45 -3.64 -1.7"
    posC = 0
    posT = 0
    posU = 0
    vecXYZ = "0 0 0"
    type = 1
    newPosXYZ = "0 0 0"
    newPosC = 0
    newPosT = 0
    newPosU = 0
    newVecXYZ = "0 0 0"
    newType = 0
  }
}
module ListFilter {
  internal  {
    frame = "889 309 80 56"
    moduleGroupName = ""
    windows  {
      window _default {
        geometry = "186 183 385 99"
        sizeHint = "370 99"
        wasOpen = yes
      }
      window _automatic {
        geometry = "821 259 500 600"
        sizeHint = "260 223"
        wasOpen = no
      }
    }
  }
  fields  {
    instanceName = ListFilter
    updateMode = AutoUpdate
    allowedTypes = 1,3
    allowedNames = "Group 2"
  }
}
connections  {
  InListInspector.inMarkerList = PositionsList.outXMarkerList
  OutListInspector.inMarkerList = ListFilter.outList
  ListFilter.inList = PositionsList.outXMarkerList
}
networkModel  {
  parentItems  {
    0  {
      MLABNetworkModelItem MLABNoteItem {
        uniqueId = 9
        objectName = ""
        parentUniqueId = 0
        frame = "1016 476 244 148"
        backgroundColor  {
          r = 252
          g = 242
          b = 2
          a = 255
        }
        text = "*This example networks filters an input XMarkerList based on some of its properties.

Only entries with a marker type of (1 OR 3) AND a marker name of "Group 2" are passed to the output list.*"
        titleText = "ListFilter Example"
        isCollapsed = False
        titleFrame = "1021 481 234 22"
      }
    }
  }
}
