# Supplementary material for: Towards an easier creation of three-dimensional data for embedding into scholarly 3D PDF (Portable Document Format) files
Source: PeerJ. 2015 Mar 3;3:e794. doi: 10.7717/peerj.794 (PMC4358654; doi:10.7717/peerj.794)
Supplement: Supplemental Information 1 — Binary files, module definition files and installation instructions. Using these files, the SaveU3D module and the MarkerListImport module can be added to an existing MeVisLab 2.6(.x) installation without the need to compile the source files. [file peerj-03-794-s001.zip › Visual Studio 2010/Modules/ML/MLBaseListExtensions/networks/ListInfoExample.mlab]

// MDL v1 utf8
network  {
  watchlist = ""
}
module StringListContainer {
  internal  {
    frame = "1117 469 136 56"
    moduleGroupName = ""
    windows  {
      window _default {
        geometry = "635 366 720 377"
        sizeHint = "424 377"
        wasOpen = no
      }
    }
  }
  fields  {
    instanceName = StringListContainer
    listString = "[#1 :String 1, #2 :String 2]"
    numItems = 2
    index = 0
    persistent = TRUE
    listStringEnable = TRUE
    ownsList = TRUE
    applySelect = FALSE
    id = 1
    name = "String 1"
    newName = ""
    actionClass = New
    actionIndex = -1
    actionId = -1
    currentIndex = -1
    overflowMode = None
    maxSize = 0
    useInsertTemplate = FALSE
    upToDate = TRUE
  }
}
module BaseSwitch {
  internal  {
    frame = "769 277 144 56"
    moduleGroupName = ""
    windows  {
      window _default {
        geometry = "198 422 250 64"
        sizeHint = "171 64"
        wasOpen = yes
      }
    }
  }
  fields  {
    instanceName = BaseSwitch
    currentInput = 0
    currentOutput = 0
  }
}
module IndexPairListContainer {
  internal  {
    frame = "929 465 160 64"
    moduleGroupName = ""
    windows  {
      window _default {
        geometry = "172 351 1011 557"
        sizeHint = "424 557"
        wasOpen = no
      }
    }
  }
  fields  {
    instanceName = EdgesList
    listString = "[(0 1) 1 #1, (1 3) 1 #2, (2 3) 1 #3, (2 0) 1 #4, (4 5) 1 #5, (5 7) 1 #6, (6 7) 1 #7, (6 4) 1 #8]"
    numItems = 8
    index = 4
    persistent = TRUE
    listStringEnable = TRUE
    applySelect = FALSE
    id = 5
    name = ""
    newName = ""
    overflowMode = None
    maxSize = 0
    useInsertTemplate = FALSE
    index1 = 4
    index2 = 5
    type = 1
    newIndex1 = 0
    newIndex2 = 0
    newType = 0
  }
}
module XMarkerListContainer {
  internal  {
    frame = "517 465 152 64"
    moduleGroupName = ""
    windows  {
      window _default {
        geometry = "429 491 858 497"
        sizeHint = "500 497"
        wasOpen = no
      }
    }
  }
  fields  {
    instanceName = PositionsList
    listString = "[(-1 -1 -1) 1 #3, (-0.45 0.76 0.7) 1 #4, (0 -0.64 -0.7) 1 #5, (0 -0.64 0.7) 1 #6, (0 0.76 -0.7) 1 #7, (0 0.76 0.7) 1 #8, (-0.84 -0.1 -0.54) 2 #9, (-0.84 -0.1 0.96) 2 #10, (-0.84 0.64 -0.54) 2 #11, (-0.84 0.64 0.96) 2 #12, (0.31 -0.1 -0.54) 2 #13, (1 1 1) 2 #14]"
    numItems = 12
    index = 0
    persistent = TRUE
    listStringEnable = TRUE
    applySelect = FALSE
    id = 3
    name = ""
    newName = ""
    overflowMode = None
    maxSize = 0
    useInsertTemplate = FALSE
    posXYZ = "-1 -1 -1"
    posC = 0
    posT = 0
    posU = 0
    vecXYZ = "0 0 0"
    type = 1
    newPosXYZ = "0 0 0"
    newPosC = 0
    newPosT = 0
    newPosU = 0
    newVecXYZ = "0 0 0"
    newType = 0
  }
}
module ColoredMarkerListContainer {
  internal  {
    frame = "701 465 184 64"
    moduleGroupName = ""
    windows  {
      window _default {
        geometry = "314 437 1039 505"
        sizeHint = "504 505"
        wasOpen = no
      }
    }
  }
  fields  {
    instanceName = ColoredPositionsList
    listString = "[(-4.45 -3.64 -1.7)(1 0 0 1) 1, (-4.45 -3.64 1.7)(1 0 0 1) 1, (-4.45 2.76 -1.7)(1 0 0 1) 2, (-4.45 2.76 1.7)(1 0 0 1) 2, (6 -3.64 -1.7)(1 0 0 1) 3, (6 -3.64 1.7)(1 0 0 1) 3, (6 2.76 -1.7)(1 0 0 1) 6, (6 2.76 1.7)(1 0 0 1) 6, (-2.84 -1.1 -4.54)(1 1 0 1) 9, (-2.84 -1.1 5.96)(1 1 0 1) 9, (-2.84 2.64 -4.54)(1 1 0 1) 12, (-2.84 2.64 5.96)(1 1 0 1) 12, (2.31 -1.1 -4.54)(1 1 0 1) 10, (2.31 -1.1 5.96)(1 1 0 1) 10, (2.31 2.64 -4.54)(1 1 0 1) 10, (2.31 2.64 5.96)(1 1 0 1) 10]"
    numItems = 16
    index = 0
    persistent = TRUE
    listStringEnable = TRUE
    applySelect = FALSE
    id = 0
    name = ""
    newName = ""
    overflowMode = None
    maxSize = 0
    useInsertTemplate = FALSE
    posXYZ = "-4.45 -3.64 -1.7"
    posC = 0
    posT = 0
    posU = 0
    color = "1 0 0"
    alpha = 1
    type = 1
    newPosXYZ = "0 0 0"
    newPosC = 0
    newPosT = 0
    newPosU = 0
    newColor = "0 0 0"
    newAlpha = 1
    newType = 0
  }
}
module ListInfo {
  internal  {
    frame = "765 149 72 56"
    moduleGroupName = ""
    windows  {
      window _default {
        geometry = "739 173 321 192"
        sizeHint = "308 192"
        wasOpen = yes
      }
      window _automatic {
        geometry = "851 150 500 600"
        sizeHint = "260 223"
        wasOpen = no
      }
    }
  }
  fields  {
    instanceName = ListInfo
  }
}
connections  {
  BaseSwitch.inputBaseObject0 = PositionsList.outXMarkerList
  BaseSwitch.inputBaseObject1 = ColoredPositionsList.outColoredMarkerList
  BaseSwitch.inputBaseObject2 = EdgesList.outIndexPairList
  BaseSwitch.inputBaseObject3 = StringListContainer.outStringList
  ListInfo.inList1 = BaseSwitch.outputBaseObject0
}
networkModel  {
  parentItems  {
    0  {
      MLABNetworkModelItem MLABNoteItem {
        uniqueId = 13
        objectName = ""
        parentUniqueId = 0
        frame = "468 173 236 110"
        backgroundColor  {
          r = 252
          g = 242
          b = 2
          a = 255
        }
        text = "This example networks show the usage of ListInfo.  Change the value of BaseSwitch/InputIndex to scroll through infos for the predefined lists."
        titleText = "ListInfo Example"
        isCollapsed = False
        titleFrame = "473 178 226 22"
      }
    }
  }
}
