# Supplementary material for: Towards an easier creation of three-dimensional data for embedding into scholarly 3D PDF (Portable Document Format) files
Source: PeerJ. 2015 Mar 3;3:e794. doi: 10.7717/peerj.794 (PMC4358654; doi:10.7717/peerj.794)
Supplement: Supplemental Information 1 — Binary files, module definition files and installation instructions. Using these files, the SaveU3D module and the MarkerListImport module can be added to an existing MeVisLab 2.6(.x) installation without the need to compile the source files. [file peerj-03-794-s001.zip › Visual Studio 2010/Modules/ML/MLBaseListExtensions/networks/ListModifyPropertiesExample.mlab]

// MDL v1 utf8
network  {
  watchlist = ""
}
module MarkerListInspector {
  internal  {
    frame = "897 81 144 64"
    moduleGroupName = ""
    windows  {
      window _default {
        geometry = "777 121 293 264"
        sizeHint = "293 264"
        wasOpen = yes
      }
    }
  }
  fields  {
    instanceName = OutListInspector
    textViewer = "[(-4.45 -3.64 -1.7) 11 #1 :Group 1
(-4.45 -3.64 1.7) 11 #2 :Group 1
(-4.45 2.76 -1.7) 12 #3 :Group 1
(-4.45 2.76 1.7) 12 #4 :Group 1
(6 -3.64 -1.7) 13 #5 :Group 2
(6 -3.64 1.7) 13 #6 :Group 2
(6 2.76 -1.7) 14 #7 :Group 2
(6 2.76 1.7) 14 #8 :Group 2]"
    updateMode = AutoUpdate
    showIndices3D = FALSE
    scaleSize = 4.5
    useDecoration = FALSE
    autoViewAll = TRUE
    showBackground = FALSE
    showBoundingBox = TRUE
    drawMode = DrawModeFast
    useFastMode = TRUE
    hide3DView = TRUE
    numMarkers = 8
    markerPosition = "-4.45 -3.64 -1.7"
    markerVector = "0 0 0"
    currentMarker = 0
    currentType = 11
    detail = FALSE
    tabbar = shortinfo
  }
}
module MarkerListInspector {
  internal  {
    frame = "249 329 144 64"
    moduleGroupName = ""
    windows  {
      window _default {
        geometry = "198 443 293 264"
        sizeHint = "293 264"
        wasOpen = yes
      }
    }
  }
  fields  {
    instanceName = InListInspector
    textViewer = "[(-4.45 -3.64 -1.7) 1 #1 :Group 1
(-4.45 -3.64 1.7) 1 #2 :Group 1
(-4.45 2.76 -1.7) 2 #3 :Group 1
(-4.45 2.76 1.7) 2 #4 :Group 1
(6 -3.64 -1.7) 3 #5 :Group 2
(6 -3.64 1.7) 3 #6 :Group 2
(6 2.76 -1.7) 4 #7 :Group 2
(6 2.76 1.7) 4 #8 :Group 2]"
    updateMode = AutoUpdate
    showIndices3D = FALSE
    scaleSize = 4.5
    useDecoration = FALSE
    autoViewAll = TRUE
    showBackground = FALSE
    showBoundingBox = TRUE
    drawMode = DrawModeFast
    useFastMode = TRUE
    hide3DView = TRUE
    numMarkers = 8
    markerPosition = "-4.45 -3.64 -1.7"
    markerVector = "0 0 0"
    currentMarker = 0
    currentType = 1
    detail = FALSE
    tabbar = shortinfo
  }
}
module ListModifyProperties {
  internal  {
    frame = "681 301 144 56"
    moduleGroupName = ""
    windows  {
      window _default {
        geometry = "206 235 370 69"
        sizeHint = "370 69"
        wasOpen = yes
      }
      window _automatic {
        geometry = "177 157 500 204"
        sizeHint = "260 223"
        wasOpen = no
      }
    }
  }
  fields  {
    instanceName = ListModifyProperties
    updateMode = AutoUpdate
    changeTypeValue = 10
  }
}
module XMarkerListContainer {
  internal  {
    frame = "677 473 152 64"
    moduleGroupName = ""
    windows  {
      window _default {
        geometry = "647 540 858 497"
        sizeHint = "500 497"
        wasOpen = no
      }
    }
  }
  fields  {
    instanceName = PositionsList
    listString = "[(-4.45 -3.64 -1.7) 1 #1 :Group 1, (-4.45 -3.64 1.7) 1 #2 :Group 1, (-4.45 2.76 -1.7) 2 #3 :Group 1, (-4.45 2.76 1.7) 2 #4 :Group 1, (6 -3.64 -1.7) 3 #5 :Group 2, (6 -3.64 1.7) 3 #6 :Group 2, (6 2.76 -1.7) 4 #7 :Group 2, (6 2.76 1.7) 4 #8 :Group 2]"
    numItems = 8
    index = 0
    persistent = TRUE
    listStringEnable = TRUE
    applySelect = FALSE
    id = 1
    name = "Group 1"
    newName = ""
    overflowMode = None
    maxSize = 0
    useInsertTemplate = FALSE
    posXYZ = "-4.45 -3.64 -1.7"
    posC = 0
    posT = 0
    posU = 0
    vecXYZ = "0 0 0"
    type = 1
    newPosXYZ = "0 0 0"
    newPosC = 0
    newPosT = 0
    newPosU = 0
    newVecXYZ = "0 0 0"
    newType = 0
  }
}
connections  {
  OutListInspector.inMarkerList = ListModifyProperties.outList
  InListInspector.inMarkerList = PositionsList.outXMarkerList
  ListModifyProperties.inList = PositionsList.outXMarkerList
}
networkModel  {
  parentItems  {
    0  {
      MLABNetworkModelItem MLABNoteItem {
        uniqueId = 10
        objectName = ""
        parentUniqueId = 0
        frame = "860 346 265 110"
        backgroundColor  {
          r = 252
          g = 242
          b = 2
          a = 255
        }
        text = "This example networks takes an XMakerList input and adds an integer value (10 by default) to the input marker type values."
        titleText = "ListModifyProperties Example"
        isCollapsed = False
        titleFrame = "865 351 255 22"
      }
    }
  }
}
