# Supplementary material for: Towards an easier creation of three-dimensional data for embedding into scholarly 3D PDF (Portable Document Format) files
Source: PeerJ. 2015 Mar 3;3:e794. doi: 10.7717/peerj.794 (PMC4358654; doi:10.7717/peerj.794)
Supplement: Supplemental Information 1 — Binary files, module definition files and installation instructions. Using these files, the SaveU3D module and the MarkerListImport module can be added to an existing MeVisLab 2.6(.x) installation without the need to compile the source files. [file peerj-03-794-s001.zip › Visual Studio 2010/Modules/ML/MLBaseListExtensions/networks/XMarkerToColoredMarkerExample.mlab]

// MDL v1 utf8
network  {
  watchlist = ""
}
module TableLUT {
  internal  {
    frame = "541 317 88 56"
    moduleGroupName = ""
    windows  {
      window _default {
        geometry = "120 305 346 451"
        sizeHint = "346 451"
        wasOpen = yes
      }
    }
  }
  fields  {
    instanceName = TableLUT
    indexRangeReference = Absolute
    samplingPoints = "1 1 0 0 1
2 1 1 0 1"
    colorInterpolation = RGB
    minValue = 0
    maxValue = 1
    outLUTValid = TRUE
    status = NoError
  }
}
module XMarkerListContainer {
  internal  {
    frame = "333 317 152 56"
    moduleGroupName = ""
    windows  {
      window _default {
        geometry = "1700 159 858 727"
        sizeHint = "500 497"
        wasOpen = no
      }
    }
  }
  fields  {
    instanceName = XMarkerListContainer
    listString = "[(-4.45 -3.64 -1.7) 1 #1, (-4.45 -3.64 1.7) 1 #2, (-4.45 2.76 -1.7) 1 #3, (-4.45 2.76 1.7) 1 #4, (6 -3.64 -1.7) 1 #5, (6 -3.64 1.7) 1 #6, (6 2.76 -1.7) 1 #7, (6 2.76 1.7) 1 #8, (-2.84 -1.1 -4.54) 2 #9, (-2.84 -1.1 5.96) 2 #10, (-2.84 2.64 -4.54) 2 #11, (-2.84 2.64 5.96) 2 #12, (2.31 -1.1 -4.54) 2 #13, (2.31 -1.1 5.96) 2 #14, (2.31 2.64 -4.54) 2 #15, (2.31 2.64 5.96) 2 #16]"
    numItems = 16
    index = 5
    persistent = TRUE
    listStringEnable = TRUE
    applySelect = FALSE
    id = 6
    name = ""
    newName = ""
    overflowMode = None
    maxSize = 0
    useInsertTemplate = FALSE
    posXYZ = "6 -3.64 1.7"
    posC = 0
    posT = 0
    posU = 0
    vecXYZ = "0 0 0"
    type = 1
    newPosXYZ = "0 0 0"
    newPosC = 0
    newPosT = 0
    newPosU = 0
    newVecXYZ = "0 0 0"
    newType = 0
  }
}
module XMarkerToColoredMarker {
  internal  {
    frame = "377 141 176 56"
    moduleGroupName = ""
    windows  {
      window _default {
        geometry = "124 159 379 90"
        sizeHint = "243 90"
        wasOpen = yes
      }
      window _automatic {
        geometry = "825 244 500 600"
        sizeHint = "260 223"
        wasOpen = no
      }
    }
  }
  fields  {
    instanceName = XMarkerToColoredMarker
    writeDefaultColor = FALSE
    defaultColor = "0.333333333333333 0.666666666666667 0.498039215686275"
    defaultAlpha = 0.75
  }
}
module ColoredMarkerListContainer {
  internal  {
    frame = "373 -27 184 56"
    moduleGroupName = ""
    windows  {
      window _default {
        geometry = "688 312 654 505"
        sizeHint = "504 505"
        wasOpen = yes
      }
    }
  }
  fields  {
    instanceName = ColoredMarkerListContainer
    listString = ""
    numItems = 16
    index = 0
    persistent = FALSE
    listStringEnable = TRUE
    applySelect = FALSE
    id = 0
    name = ""
    newName = ""
    overflowMode = None
    maxSize = 0
    useInsertTemplate = FALSE
    posXYZ = "-4.45 -3.64 -1.7"
    posC = 0
    posT = 0
    posU = 0
    color = "1 0 0"
    alpha = 1
    type = 1
    newPosXYZ = "0 0 0"
    newPosC = 0
    newPosT = 0
    newPosU = 0
    newColor = "0 0 0"
    newAlpha = 1
    newType = 0
  }
}
connections  {
  XMarkerToColoredMarker.inXMarkerList = XMarkerListContainer.outXMarkerList
  XMarkerToColoredMarker.inLUT = TableLUT.outLUT
  ColoredMarkerListContainer.inColoredMarkerList = XMarkerToColoredMarker.outColoredMarkerList
}
networkModel  {
  parentItems  {
    0  {
      MLABNetworkModelItem MLABNoteItem {
        uniqueId = 9
        objectName = ""
        parentUniqueId = 0
        frame = "575 -113 284 111"
        backgroundColor  {
          r = 252
          g = 242
          b = 2
          a = 255
        }
        text = "This network converts an XMarkerList to a ColoredMarkerList.

It uses a table LUT to assign the colors."
        titleText = "XMarkerToColoredMarker Example"
        isCollapsed = False
        titleFrame = "580 -108 274 22"
      }
    }
  }
}
