# Supplementary material for: Towards an easier creation of three-dimensional data for embedding into scholarly 3D PDF (Portable Document Format) files
Source: PeerJ. 2015 Mar 3;3:e794. doi: 10.7717/peerj.794 (PMC4358654; doi:10.7717/peerj.794)
Supplement: Supplemental Information 1 — Binary files, module definition files and installation instructions. Using these files, the SaveU3D module and the MarkerListImport module can be added to an existing MeVisLab 2.6(.x) installation without the need to compile the source files. [file peerj-03-794-s001.zip › Visual Studio 2010/Modules/ML/MLPDF/networks/SaveU3DExample.mlab]

// MDL v1 utf8
network  {
  watchlist = ""
}
module LocalFileName {
  internal  {
    frame = "429 505 168 64"
    moduleGroupName = ""
    windows  {
      window _default {
        geometry = "198 819 1354 212"
        sizeHint = "420 212"
        wasOpen = no
      }
    }
  }
  fields  {
    instanceName = LocalMarkerListFileName
    localName = $(NETWORK)/SaveU3DExampleMarkerList.txt
    checkIfFileExists = TRUE
  }
}
module MarkerListImport {
  internal  {
    frame = "669 505 120 64"
    moduleGroupName = ""
    windows  {
      window _default {
        geometry = "647 502 400 104"
        sizeHint = "400 104"
        wasOpen = no
      }
    }
  }
  fields  {
    instanceName = PositionsLoad
    filename = ""
    filter = PointSet
    numberDelimiter = ;
    numberDelimiterSpace = TRUE
    decimalSeparator = .
    autoLoad = TRUE
  }
}
module BaseSwitch {
  internal  {
    frame = "697 197 144 56"
    moduleGroupName = ""
    windows  {
      window _automatic {
        geometry = "717 329 500 600"
        sizeHint = "260 223"
        wasOpen = no
      }
    }
  }
  fields  {
    instanceName = BaseSwitch
    currentInput = 0
    currentOutput = 0
  }
}
module ColoredMarkerListContainer {
  internal  {
    frame = "749 369 184 64"
    moduleGroupName = ""
    windows  {
      window _default {
        geometry = "296 356 1042 505"
        sizeHint = "507 505"
        wasOpen = no
      }
    }
  }
  fields  {
    instanceName = ColoredPositionsList
    listString = "[(-4.45 -3.64 -1.7)(1 0 0 1) 1, (-4.45 -3.64 1.7)(1 0 0 1) 1, (-4.45 2.76 -1.7)(1 0 0 1) 1, (-4.45 2.76 1.7)(1 0 0 1) 1, (6 -3.64 -1.7)(1 0 0 1) 1, (6 -3.64 1.7)(1 0 0 1) 1, (6 2.76 -1.7)(1 0 0 1) 1, (6 2.76 1.7)(1 0 0 1) 1, (-2.84 -1.1 -4.54)(1 1 0 1) 2, (-2.84 -1.1 5.96)(1 1 0 1) 2, (-2.84 2.64 -4.54)(1 1 0 1) 2, (-2.84 2.64 5.96)(1 1 0 1) 2, (2.31 -1.1 -4.54)(1 1 0 1) 2, (2.31 -1.1 5.96)(1 1 0 1) 2, (2.31 2.64 -4.54)(1 1 0 1) 2, (2.31 2.64 5.96)(1 1 0 1) 2]"
    numItems = 16
    index = 0
    persistent = TRUE
    listStringEnable = TRUE
    applySelect = FALSE
    id = 0
    name = ""
    newName = ""
    overflowMode = None
    maxSize = 0
    useInsertTemplate = FALSE
    posXYZ = "-4.45 -3.64 -1.7"
    posC = 0
    posT = 0
    posU = 0
    color = "1 0 0"
    alpha = 1
    type = 1
    newPosXYZ = "0 0 0"
    newPosC = 0
    newPosT = 0
    newPosU = 0
    newColor = "0 0 0"
    newAlpha = 1
    newType = 0
  }
}
module IndexPairListContainer {
  internal  {
    frame = "873 281 160 64"
    moduleGroupName = ""
    windows  {
      window _default {
        geometry = "172 351 1011 557"
        sizeHint = "424 557"
        wasOpen = no
      }
    }
  }
  fields  {
    instanceName = EdgesList
    listString = "[(0 1) 1 #1, (1 3) 1 #2, (2 3) 1 #3, (2 0) 1 #4, (4 5) 1 #5, (5 7) 1 #6, (6 7) 1 #7, (6 4) 1 #8, (0 4) 1 #9, (1 5) 1 #10, (2 6) 1 #11, (3 7) 1 #12]"
    numItems = 12
    index = 4
    persistent = TRUE
    listStringEnable = TRUE
    applySelect = FALSE
    id = 5
    name = ""
    newName = ""
    overflowMode = None
    maxSize = 0
    useInsertTemplate = FALSE
    index1 = 4
    index2 = 5
    type = 1
    newIndex1 = 0
    newIndex2 = 0
    newType = 0
  }
}
module LocalFileName {
  internal  {
    frame = "421 41 152 64"
    moduleGroupName = ""
    windows  {
      window _default {
        geometry = "117 900 868 212"
        sizeHint = "420 212"
        wasOpen = no
      }
    }
  }
  fields  {
    instanceName = LocalOutputFileName
    localName = $(HOME)/SaveU3DExample.u3d
    checkIfFileExists = TRUE
  }
}
module SaveU3D {
  internal  {
    frame = "661 21 120 56"
    moduleGroupName = ""
    windows  {
      window _default {
        geometry = "580 179 850 661"
        sizeHint = "850 606"
        wasOpen = no
      }
      window _automatic {
        geometry = "233 158 849 549"
        sizeHint = "260 223"
        wasOpen = no
      }
      window "Specification Generator Panel" {
        geometry = "183 454 596 594"
        sizeHint = "295 579"
        wasOpen = no
      }
    }
  }
  fields  {
    instanceName = SaveU3D
    isProcessing = FALSE
    elapsedTime = 0.662
    autoApply = FALSE
    autoUpdate = FALSE
    autoClear = TRUE
    listenToFinishingNotifications = FALSE
    listenToRepaintNotifications = FALSE
    listenToSelectionChangedNotifications = FALSE
    simpleModePointSet = FALSE
    simpleModeLineSet = FALSE
    simpleModeMesh = FALSE
    modelPrefixPointClouds = PointSet
    modelPrefixLineSets = LineSet
    modelPrefixMeshes = Mesh
    pointCloudSpecification = "<PointSet>
<PositionTypes>1</PositionTypes>
<ObjectName>Point Set Cow</ObjectName>
<GroupPath>/Test Model/Primitives/Point Sets/</GroupPath>
<ModelVisibility>3</ModelVisibility>

<PointSet>
<PositionTypes>2</PositionTypes>
<ObjectName>Point Set Venus</ObjectName>
<GroupPath>/Test Model/Primitives/Point Sets/</GroupPath>
<ModelVisibility>3</ModelVisibility>

<PointSet>
<PositionTypes>1,2</PositionTypes>
<ObjectName>All Points</ObjectName>
<GroupPath>/Test Model/Primitives/Point Sets/</GroupPath>
<ModelVisibility>3</ModelVisibility>"
    lineSetSpecification = "<LineSet>
<PositionTypes>1</PositionTypes>
<ConnectionTypes>1</ConnectionTypes>
<ObjectName>Line Set Bounding Box</ObjectName>
<GroupPath>/Test Model/Primitives/Line Sets/</GroupPath>
<Color>1.000 0.667 0.000 0.000</Color>
<ModelVisibility>3</ModelVisibility>

"
    meshSpecification = "<Mesh>
<WEMLabel>Cow</WEMLabel>
<ObjectName>Cow Mesh red</ObjectName>
<GroupPath>/Test Model/Meshes/</GroupPath>
<Color>1.000 0.000 0.000 0.2</Color>
<SpecularColor>1.000 1.000 0.000</SpecularColor>
<ModelVisibility>3</ModelVisibility>

<Mesh>
<WEMLabel>Cow</WEMLabel>
<ObjectName>Cow Mesh green</ObjectName>
<GroupPath>/Test Model/Meshes/</GroupPath>
<Color>0.000 1.000 0.000</Color>
<SpecularColor>1.000 1.000 0.000</SpecularColor>
<ModelVisibility>3</ModelVisibility>

<Mesh>
<WEMLabel>Venus</WEMLabel>
<ObjectName>Venus Mesh</ObjectName>
<GroupPath>/Test Model 2/Meshes/</GroupPath>
<Color>0.000 0.000 1.000 0.75</Color>
<ModelVisibility>3</ModelVisibility>

"
    viewsSpecification = ""
    lightsSpecification = ""
    metaDataSpecification = ""
    defaultViewName = DefaultView
    defaultLightName = DefaultAmbientLight
    defaultMaterialDiffuseColor = "0.649999976158142 0.649999976158142 0.649999976158142"
    defaultMaterialSpecularColor = "0.75 0.75 0.75"
    defaultMaterialAmbientColor = "0 0 0"
    defaultMaterialEmissiveColor = "0 0 0"
    defaultMaterialAlpha = 1
    defaultLightColor = "1 1 1"
    defaultLightIntensity = 1
    defaultBoundingBoxMetaData = TRUE
    addDefaultViewNode = TRUE
    addDefaultLightNode = TRUE
    filename = ""
    status = Idle.
    newSpecificationType = SPECTYPE_POINTCLOUD
    newSpecificationObjectName = ""
    newSpecificationGroupPath = ""
    newSpecificationUseDefaultColor = TRUE
    newSpecificationUseDefaultSpecularColor = TRUE
    newSpecificationColor = "0.651 0.651 0.651"
    newSpecificationColorAlpha = 1
    newSpecificationSpecularColor = "0.75 0.75 0.75"
    newSpecificationModelVisibility = SPECTYPE_FRONTANDBACKVISIBLE
    newSpecificationWEMLabel = ""
    newSpecificationPositionTypes = ""
    newSpecificationConnectionTypes = ""
    newSpecificationMetaDataKey = ""
    newSpecificationMetaDataValue = ""
    newSpecification = "<PointSet>
<ModelVisibility>3</ModelVisibility>

"
    newSpecificationOutputValid = TRUE
    selectedTab = 0
  }
}
module LocalWEMLoad {
  internal  {
    frame = "513 421 128 64"
    moduleGroupName = ""
    windows  {
      window _default {
        geometry = "195 94 1110 445"
        sizeHint = "328 445"
        wasOpen = no
      }
      window _automatic {
        geometry = "136 219 500 600"
        sizeHint = "260 223"
        wasOpen = no
      }
    }
  }
  fields  {
    instanceName = LoadVenusMesh
    name = $(DemoDataPath)/venus.off
    id = 0
    mirrorFaces = FALSE
    triangulateFaces = FALSE
    triangulationMode = Strip
    generateEdges = TRUE
    autoUpdate = TRUE
    autoApply = TRUE
    removePreviousWEMs = TRUE
    label = Venus
    description = "U3DColor=0.0 0.0 1.0 0.0"
    selectedTab = 0
  }
}
module ComposeWEMDescriptionForU3D {
  internal  {
    frame = "225 421 224 64"
    moduleGroupName = ""
    windows  {
      window _default {
        geometry = "127 849 653 302"
        sizeHint = "529 302"
        wasOpen = no
      }
    }
  }
  fields  {
    instanceName = ComposeWEMDescriptionForVenus
    WEMLabel = Venus
    WEMDescription = "U3DColor=0.0 0.0 1.0 0.0"
    U3DObjectName = Venus
    U3DGroupName = ""
    U3DModelName = ""
    U3DColor = "0 0 1"
    U3DSpecularColor = "0 0.666666666666667 1"
    U3DGroupColor = "1 1 0"
    U3DColorTransparency = 0
    U3DGroupColorTransparency = 0
    UseU3DColor = TRUE
    UseU3DGroupColor = FALSE
    UseU3DSpecularColor = FALSE
  }
}
module WEMMerge {
  internal  {
    frame = "529 181 144 56"
    moduleGroupName = ""
    windows  {
      window _default {
        geometry = "697 489 300 131"
        sizeHint = "300 131"
        wasOpen = no
      }
      window _automatic {
        geometry = "597 254 500 600"
        sizeHint = "260 223"
        wasOpen = no
      }
    }
  }
  fields  {
    instanceName = WEMMerge
    id = 0
    autoApply = TRUE
    autoUpdate = TRUE
    autoClear = TRUE
    removePreviousWEMs = TRUE
    overwriteLabelDescription = FALSE
    label = ""
    description = ""
    copyInputWEMs = TRUE
    listenToFinishNotifications = TRUE
    listenToRepaintNotifications = TRUE
    listenToSelectionChangedNotifications = TRUE
    forwardRepaintNotifications = TRUE
    forwardSelectionNotifications = TRUE
    triangulationMode = Strip
  }
}
module LocalWEMLoad {
  internal  {
    frame = "413 321 120 64"
    moduleGroupName = ""
    windows  {
      window _default {
        geometry = "195 94 1110 445"
        sizeHint = "328 445"
        wasOpen = no
      }
      window _automatic {
        geometry = "877 153 500 600"
        sizeHint = "260 223"
        wasOpen = no
      }
    }
  }
  fields  {
    instanceName = LoadCowMesh
    name = $(DemoDataPath)/vtkCow.obj
    id = 0
    mirrorFaces = FALSE
    triangulateFaces = FALSE
    triangulationMode = Strip
    generateEdges = TRUE
    autoUpdate = TRUE
    autoApply = TRUE
    removePreviousWEMs = TRUE
    label = Cow
    description = "U3DColor=1.0 0.667 0.0 0.479;U3DSpecularColor=0.0 0.667 1.0"
    selectedTab = 0
  }
}
module ComposeWEMDescriptionForU3D {
  internal  {
    frame = "133 321 216 64"
    moduleGroupName = ""
    windows  {
      window _default {
        geometry = "111 207 627 302"
        sizeHint = "529 302"
        wasOpen = no
      }
    }
  }
  fields  {
    instanceName = ComposeWEMDescriptionForCow
    WEMLabel = Cow
    WEMDescription = "U3DColor=1.0 0.667 0.0 0.479;U3DSpecularColor=0.0 0.667 1.0"
    U3DObjectName = Cow
    U3DGroupName = ""
    U3DModelName = ""
    U3DColor = "1 0.666666666666667 0"
    U3DSpecularColor = "0 0.666666666666667 1"
    U3DGroupColor = "1 1 0"
    U3DColorTransparency = 0.479
    U3DGroupColorTransparency = 0
    UseU3DColor = TRUE
    UseU3DGroupColor = FALSE
    UseU3DSpecularColor = TRUE
  }
}
connections  {
  PositionsLoad.filename = LocalMarkerListFileName.trueName
  BaseSwitch.inputBaseObject0 = PositionsLoad.outMarkerList
  BaseSwitch.inputBaseObject1 = ColoredPositionsList.outColoredMarkerList
  SaveU3D.inWEM = WEMMerge.outWEM
  SaveU3D.inPointPositions = BaseSwitch.outputBaseObject0
  SaveU3D.inLinePositions = BaseSwitch.outputBaseObject0
  SaveU3D.inLineConnections = EdgesList.outIndexPairList
  SaveU3D.filename = LocalOutputFileName.trueName
  LoadVenusMesh.label = ComposeWEMDescriptionForVenus.WEMLabel
  LoadVenusMesh.description = ComposeWEMDescriptionForVenus.WEMDescription
  WEMMerge.inWEM = LoadCowMesh.outWEM
  WEMMerge.inWEM1 = LoadVenusMesh.outWEM
  LoadCowMesh.label = ComposeWEMDescriptionForCow.WEMLabel
  LoadCowMesh.description = ComposeWEMDescriptionForCow.WEMDescription
}
networkModel  {
  parentItems  {
    0  {
      MLABNetworkModelItem MLABNoteItem {
        uniqueId = 17
        objectName = ""
        parentUniqueId = 0
        frame = "32 -1 345 149"
        backgroundColor  {
          r = 252
          g = 242
          b = 2
          a = 255
        }
        text = "*This network shows how to use the SaveU3D module.

Simply click the "Save" button in the SaveU3D panel. This should create a U3D file in your user home directory.

For details regarding the parameters take a look at the documentation.*"
        titleText = Description
        isCollapsed = False
        titleFrame = "37 4 335 22"
      }
    }
  }
}
