# Supplementary material for: Towards an easier creation of three-dimensional data for embedding into scholarly 3D PDF (Portable Document Format) files
Source: PeerJ. 2015 Mar 3;3:e794. doi: 10.7717/peerj.794 (PMC4358654; doi:10.7717/peerj.794)
Supplement: Supplemental Information 1 — Binary files, module definition files and installation instructions. Using these files, the SaveU3D module and the MarkerListImport module can be added to an existing MeVisLab 2.6(.x) installation without the need to compile the source files. [file peerj-03-794-s001.zip › Visual Studio 2010/Modules/ML/MLPDF/SaveU3D.py]

#----------------------------------------------------------------------------------
#! ML module SaveU3D scripting
#/*!
# \file    SaveU3D.py
# \author  Axel Newe
# \date    2014-08-30
#
# 
# */
#----------------------------------------------------------------------------------

from mevis import *

def InitModule():
  
  ctx.field("status").value = "Idle."
  ctx.field("progress").value = 0

  UpdateTabView()
  UpdateNewSpecification()
  
  return


def UpdateTabView():
  
  if ctx.field("newSpecificationType"). value == "SPECTYPE_POINTCLOUD":
    ctx.field("selectedTab").value = 0
  
  elif ctx.field("newSpecificationType"). value == "SPECTYPE_LINESET":
    ctx.field("selectedTab").value = 1

  elif ctx.field("newSpecificationType"). value == "SPECTYPE_MESH":
    ctx.field("selectedTab").value = 2

  elif ctx.field("newSpecificationType"). value == "SPECTYPE_METADATA":
    ctx.field("selectedTab").value = 3      
  
  return


def AddNewSpecification(callingField = None):

  if ctx.field("newSpecificationType"). value == "SPECTYPE_POINTCLOUD":
    ctx.field("pointCloudSpecification").value += ctx.field("newSpecification").value
  
  elif ctx.field("newSpecificationType"). value == "SPECTYPE_LINESET":
    ctx.field("lineSetSpecification").value += ctx.field("newSpecification").value

  elif ctx.field("newSpecificationType"). value == "SPECTYPE_MESH":
    ctx.field("meshSpecification").value += ctx.field("newSpecification").value

  elif ctx.field("newSpecificationType"). value == "SPECTYPE_METADATA":
    ctx.field("metaDataSpecification").value += ctx.field("newSpecification").value

  return
  
  
def UpdateNewSpecification(callingField = None):
   
  newSpecificationString = ""
  
  if (callingField == ctx.field("newSpecificationType")):
    UpdateTabView()
  
  if ctx.field("newSpecificationType"). value == "SPECTYPE_POINTCLOUD":
    newSpecificationString = "<PointSet>\n"
    newSpecificationString += GetPositionTypes()
    newSpecificationString += GetObjectName()
    newSpecificationString += GetGroupPath()
    newSpecificationString += GetModelVisibility()
    newSpecificationString += "\n"
    ctx.field("newSpecificationOutputValid").value = True 
  
  elif ctx.field("newSpecificationType"). value == "SPECTYPE_LINESET":
    newSpecificationString = "<LineSet>\n"
    newSpecificationString += GetPositionTypes()
    newSpecificationString += GetConnectionTypes()
    newSpecificationString += GetObjectName()
    newSpecificationString += GetGroupPath()
    newSpecificationString += GetColor()
    newSpecificationString += GetModelVisibility()
    newSpecificationString += "\n"
    ctx.field("selectedTab").value = 1
    ctx.field("newSpecificationOutputValid").value = True 

  elif ctx.field("newSpecificationType"). value == "SPECTYPE_MESH":
    newSpecificationString = "<Mesh>\n"
    newSpecificationString += GetWEMLabel()
    newSpecificationString += GetObjectName()
    newSpecificationString += GetGroupPath()
    newSpecificationString += GetColor()
    newSpecificationString += GetSpecularColor()
    newSpecificationString += GetModelVisibility()
    newSpecificationString += "\n"
    ctx.field("selectedTab").value = 2
    ctx.field("newSpecificationOutputValid").value = True 


  elif ctx.field("newSpecificationType"). value == "SPECTYPE_METADATA":
    newSpecificationString = "<MetaData>\n"
    newSpecificationString += GetMetaDataKey()
    newSpecificationString += GetMetaDataValue()
    newSpecificationString += "\n"
    ctx.field("selectedTab").value = 3
    ctx.field("newSpecificationOutputValid").value = True 

  ctx.field("newSpecification").value = newSpecificationString
  
  return


def GetMetaDataKey():
  
  metaDataKey = ctx.field("newSpecificationMetaDataKey").value
  
  if (metaDataKey == ""):
    metaDataKey = "[No key specified]"
  
  result = "<MetaDataKey>"
  result += metaDataKey
  result += "</MetaDataKey>\n"
  
  return result

def GetMetaDataValue():

  metaDataValue = ctx.field("newSpecificationMetaDataValue").value
  
  if (metaDataValue == ""):
    metaDataValue = "[No value specified]"
  
  result = "<MetaDataValue>"
  result += metaDataValue
  result += "</MetaDataValue>\n"
  
  return result

def GetWEMLabel():
  
  result = ""

  wemLabel = ctx.field("newSpecificationWEMLabel").value

  if (wemLabel != ""):

    result = "<WEMLabel>"
    result += wemLabel
    result += "</WEMLabel>\n"
  
  return result


def GetPositionTypes():
  
  result = ""

  positionTypes = ctx.field("newSpecificationPositionTypes").stringValue()

  if (positionTypes != ""):

    result = "<PositionTypes>"
    result += positionTypes
    result += "</PositionTypes>\n"
  
  return result


def GetConnectionTypes():
  
  result = ""

  connectionTypes = ctx.field("newSpecificationConnectionTypes").stringValue()

  if (connectionTypes != ""):

    result = "<ConnectionTypes>"
    result += connectionTypes
    result += "</ConnectionTypes>\n"
  
  return result


def GetObjectName():
  
  result = ""

  objectName = ctx.field("newSpecificationObjectName").value

  if (objectName != ""):

    result = "<ObjectName>"
    result += objectName
    result += "</ObjectName>\n"
  
  return result


def GetGroupPath():
  
  result = "" 

  groupPath = ctx.field("newSpecificationGroupPath").value

  if (groupPath != ""):

    groupPath = MLABFileManager.normalizePath(groupPath)

    if not groupPath.startswith("/"):
      groupPath = "/" + groupPath

    if not groupPath.endswith("/"):
      groupPath += "/"

    result = "<GroupPath>"
    result += groupPath  
    result += "</GroupPath>\n"
  
  return result


def GetColor():
  
  result = ""

  if not (ctx.field("newSpecificationUseDefaultColor").value):
    r, g, b = ctx.field("newSpecificationColor").value
    t       = ctx.field("newSpecificationColorAlpha").value
    
    result = "<Color>"
    result += "{:.3f} {:.3f} {:.3f} {:.3f}".format(r,g,b,t)
    result += "</Color>\n"
      
  return result


def GetSpecularColor():
  
  result = ""

  if not (ctx.field("newSpecificationUseDefaultSpecularColor").value):
    r, g, b = ctx.field("newSpecificationSpecularColor").value
    
    result = "<SpecularColor>"
    result += "{:.3f} {:.3f} {:.3f}".format(r,g,b)
    result += "</SpecularColor>\n"
  
  return result


def GetModelVisibility():
  
  result = ""

  modelVisibility = ctx.field("newSpecificationModelVisibility").value
  
  if (modelVisibility == "VISIBILITY_NOTVISIBLE"):
      modelVisibility = "0"
  elif (modelVisibility == "SPECTYPE_FRONTVISIBLE"):
      modelVisibility = "1"
  elif (modelVisibility == "SPECTYPE_BACKVISIBLE"):
      modelVisibility = "2"
  elif (modelVisibility == "SPECTYPE_FRONTANDBACKVISIBLE"):
      modelVisibility = "3"  

  if (modelVisibility != ""):

    result = "<ModelVisibility>"
    result += modelVisibility  
    result += "</ModelVisibility>\n"
  
  return result
