# Supplementary material for: Towards an easier creation of three-dimensional data for embedding into scholarly 3D PDF (Portable Document Format) files
Source: PeerJ. 2015 Mar 3;3:e794. doi: 10.7717/peerj.794 (PMC4358654; doi:10.7717/peerj.794)
Supplement: Supplemental Information 1 — Binary files, module definition files and installation instructions. Using these files, the SaveU3D module and the MarkerListImport module can be added to an existing MeVisLab 2.6(.x) installation without the need to compile the source files. [file peerj-03-794-s001.zip › Visual Studio 2010/Modules/ML/MLPDF/SaveU3D.script]

//----------------------------------------------------------------------------------
//! ML module SaveU3D definition
/*!
// \file    SaveU3D.script
// \author  Axel Newe
// \date    2014-08-30
*/
//----------------------------------------------------------------------------------

Interface {
  Parameters {
    Field newSpecificationType { type = enum 
      items { 
        item SPECTYPE_POINTCLOUD { title = "Point Cloud" } 
        item SPECTYPE_LINESET { title = "Line Set" } 
        item SPECTYPE_MESH { title = "Mesh" } 
        item SPECTYPE_METADATA { title = "Meta Data" } 
      } 
    }
    Field newSpecificationObjectName       { type = String }
    Field newSpecificationGroupPath        { type = String }
    
    Field newSpecificationUseDefaultColor          { type = Bool value = True }    
    Field newSpecificationUseDefaultSpecularColor  { type = Bool value = True }    
    
    Field newSpecificationColor             { type = Color value = "0.651 0.651 0.651" }
    Field newSpecificationColorAlpha        { type = Float min = 0 max = 1 value = 1 }
    Field newSpecificationSpecularColor     { type = Color value = "0.75 0.75 0.75" }
    
    Field newSpecificationModelVisibility { type = enum 
      items { 
        item VISIBILITY_NOTVISIBLE { title = "Not Visible" } 
        item SPECTYPE_FRONTVISIBLE { title = "Front Visible" } 
        item SPECTYPE_BACKVISIBLE { title = "Back Visible" } 
        item SPECTYPE_FRONTANDBACKVISIBLE { title = "Front & Back Visible" } 
      } 
      value = "SPECTYPE_FRONTANDBACKVISIBLE" 
    }
    
    Field newSpecificationWEMLabel        { type = String }
    Field newSpecificationPositionTypes   { type = String }
    Field newSpecificationConnectionTypes { type = String }
    
    Field newSpecificationMetaDataKey     { type = String }
    Field newSpecificationMetaDataValue   { type = String }
    
    Field newSpecification            { type = String }
    Field newSpecificationOutputValid { type = Bool value = False }
    Field newSpecificationAdd         { type = Trigger }
    
    Field selectedTab { type = int value = 0 min = 0 max = 3 }
  }
}

Description {
  Field progress { persistent = NO }
  Field defaultLightIntensity { min = 0 max = 1 }
  field defaultMaterialAlpha { min = 0 max = 1 }
}


Commands {
  source = $(LOCAL)/SaveU3D.py
  
  initCommand = InitModule
  droppedFileCommand = @@py: ctx.field("fileName").value = args[0] @@
  
  FieldListener {
    listenField = newSpecificationType
    listenField = newSpecificationObjectName
    listenField = newSpecificationGroupPath
    listenField = newSpecificationUseDefaultColor
    listenField = newSpecificationUseDefaultSpecularColor
    listenField = newSpecificationColor
    listenField = newSpecificationColorAlpha
    listenField = newSpecificationSpecularColor
    listenField = newSpecificationModelVisibility
    listenField = newSpecificationMetaDataKey
    listenField = newSpecificationMetaDataValue
    listenField = newSpecificationWEMLabel
    listenField = newSpecificationPositionTypes
    listenField = newSpecificationConnectionTypes
    command = UpdateNewSpecification    
  }

  FieldListener newSpecificationAdd { command = AddNewSpecification }
}


Window "Main Panel" {  
  
  Category { expandY = Yes
    
    minimumWidth = 850
    
    Box { title = Specification layout = Vertical expandY = Yes
    
      TabView ObjectTypes {
      
        minimumHeight = 400
        expandY       = Yes
        
    
        TabViewItem "Point Clouds" {
      
          expandY = Yes
          
          CheckBox simpleModePointSet { title = "Enble Simple Mode (collect all positions from input field and assemble one point cloud with default settings)."}
 
          Field modelPrefixPointClouds { title = "Prefix for Point Clouds Without Name:" }

          //Field useXMarkerInput {}
        
          TextView pointCloudSpecification {
            dependsOn       = !simpleModePointSet
            expandY         = Yes
            title           = "Point Cloud Specification:"
            wrap            = off
            autoApply       = yes
            console         = yes
            style           = monospacedTextView
            showLineNumbers = No
            textFormat      = Plain
          }
        
        }

        TabViewItem "Line Sets" {
      
          expandY = Yes

          CheckBox simpleModeLineSet { title = "Enble Simple Mode (collect all positions from input field and assemble one line set with default settings)."}
          
          Field modelPrefixLineSets { title = "Prefix for Line Sets Without Name:" }

          //Field useFiberInput {}
        
          TextView lineSetSpecification { 
            dependsOn       = !simpleModeLineSet
            expandY         = Yes
            title           = "Line Set Specification:"
            wrap            = off
            autoApply       = yes
            console         = yes
            style           = monospacedTextView
            showLineNumbers = No
            textFormat      = Plain
          }

        }

        TabViewItem Meshes {
      
          expandY = Yes

          CheckBox simpleModeMesh { title = "Enble Simple Mode (add all patches from input wem and parse WEM description for details)."}

          Field modelPrefixMeshes { title = "Prefix for Meshes Without Name:" }

          //CheckBox overrideWEMDescription {title = "Override WEM description" }

          TextView meshSpecification { 
            dependsOn       = !simpleModeMesh
            expandY         = Yes
            title           = "Mesh Specification:"
            wrap            = off
            autoApply       = yes
            console         = yes
            style           = monospacedTextView
            showLineNumbers = No
            textFormat      = Plain
          }
        
        }

        /*
        TabViewItem Glyphs {
      
          expandY = Yes

          Field modelPrefixGlyphs { title = "Prefix for Glyphs w/o Name:" }

          TextView glyphSpecification {
            expandY         = Yes
            title           = "Glyph Specification:"
            wrap            = off
            autoApply       = yes
            console         = yes
            style           = monospacedTextView
            showLineNumbers = No
            textFormat      = Plain
          }
        
        }
        */
        
        /*  For futire releases.        
        TabViewItem "Lights" { 
          
          expandY = Yes

          CheckBox addDefaultLightNode { title = "Add default Light Node" }
          
          TextView lightsSpecification {
            enabled         = No
            expandY         = Yes
            title           = "Lights Specification:"
            wrap            = off
            autoApply       = yes
            console         = yes
            style           = monospacedTextView
            showLineNumbers = No
            textFormat      = Plain
          }
      
          Button  { title = "Add From Import Field" width = 160  enabled = No }

        }
        */
        
        /* For futire releases. 
        TabViewItem "Views" {

          expandY = Yes

          CheckBox addDefaultViewNode { title = "Add default View Node" }

          TextView viewsSpecification {
            enabled         = No
            expandY         = Yes
            title           = "Views Specification:"
            wrap            = off
            autoApply       = yes
            console         = yes
            style           = monospacedTextView
            showLineNumbers = No
            textFormat      = Plain
          }
          
          Button  { title = "Add From Import Field" width = 160  enabled = No }

        }
        */
        
        TabViewItem "Meta Data" {
        
          expandY = Yes

          CheckBox defaultBoundingBoxMetaData { title = "Add default bounding box meta data" }
        
          TextView metaDataSpecification {
            expandY         = Yes
            title           = "Meta Data Specification:"
            wrap            = off
            autoApply       = yes
            console         = yes
            style           = monospacedTextView
            showLineNumbers = No
            textFormat      = Plain
          }
        }
      
        TabViewItem "Default Settings" {
      
          expandY = Yes
          alignY = Top

          Box "Default Material Settings" { layout = Vertical
            expandY = No
            alignY  = Top
            
            Grid {
              Field defaultMaterialDiffuseColor  { title = "Default Material Color:" fixedWidth = 300 x = 0 y = 0 alignGroupX = 1 }
              Field defaultMaterialAlpha         { slider = On alignX = Left x = 1 y = 0 }                    
              Field defaultMaterialSpecularColor { x = 0 y = 1 }
              Field defaultMaterialEmissiveColor { x = 0 y = 2 }
              Field defaultMaterialAmbientColor  { x = 0 y = 3 }
              Empty { x = 3 y = 0 expandX = Yes }
            }

          }  // Box 
        
          Box "Default Light Settings" { layout = Vertical
            expandY = No
            alignY  = Top
            
            Grid { 
              CheckBox addDefaultLightNode { x = 0 y = 0 x2 = 1 title = "Add default Light Node" }
              Field defaultLightName { x = 0 y = 1 x2 = 1 }
              Field defaultLightColor { title = "Default Light Color:" fixedWidth = 300 x = 0 y = 2 alignGroupX = 1 }
              Field defaultLightIntensity { slider = On alignX = Left x = 1 y = 2 }                                  
              Empty { x = 3 y = 2 expandX = Yes }
            }

          }  // Box 

          Box "Default View Settings" { layout = Vertical
            expandY = No
            alignY  = Top
            
            Grid { 
              CheckBox addDefaultViewNode { x = 0 y = 0 x2 = 1 title = "Add default View Node" }
              Field defaultViewName { x = 0 y = 1 x2 = 1 }
            }

          }  // Box 
          
          
          
        }

      }  // TabView ObjectTypes
    
    }
    
    Box { title = File layout = Vertical alignY = Bottom
      
      Box "" { layout = Vertical
        Horizontal {
          droppedFileCommand = "*py: ctx.field("fileName").value = args[0] *"
          Field filename {
            browseButton = ON
            browseMode   = Save
            mw           = 450
          }
        }
      }
      Horizontal {
        alignX = Right

        CheckBox autoUpdate { enabled = No }
        CheckBox autoApply  { enabled = No }

        Button save {
          title = "Save"
        }
      }
      Separator { direction = Horizontal }
      Field status { edit = No }
      Separator { direction = Horizontal }
      ProgressBar progress {}
      
    }  // Box
    
  }  // Category
}


Window "Specification Generator Panel"
{ 
  Category  {
    
    Field newSpecificationType              { title = "Object Type:" }

    TabView { name = TypeTabView mode = invisible currentIndexField = selectedTab
      
      TabViewItem PointCloud {
        Field newSpecificationObjectName        { title = "Object Name:" dependsOn = @@ newSpecificationType != "SPECTYPE_METADATA" @@ }
        Field newSpecificationGroupPath         { title = "Object Group Path:" dependsOn = @@ newSpecificationType != "SPECTYPE_METADATA" @@ }
        Field newSpecificationPositionTypes     { title = "Position Types:" }
      }
      
      TabViewItem LineSet {
        Field newSpecificationObjectName        { title = "Object Name:" dependsOn = @@ newSpecificationType != "SPECTYPE_METADATA" @@ }
        Field newSpecificationGroupPath         { title = "Object Group Path:" dependsOn = @@ newSpecificationType != "SPECTYPE_METADATA" @@ }
        Field newSpecificationPositionTypes     { title = "Position Types:"  }
        Field newSpecificationConnectionTypes   { title = "Connection Types:" }
      }
      
      TabViewItem Mesh {
        Field newSpecificationObjectName        { title = "Object Name:" dependsOn = @@ newSpecificationType != "SPECTYPE_METADATA" @@ }
        Field newSpecificationGroupPath         { title = "Object Group Path:" dependsOn = @@ newSpecificationType != "SPECTYPE_METADATA" @@ }
        Field newSpecificationWEMLabel          { title = "WEM Label:" }
      }
      
      TabViewItem MetaData {
        Field newSpecificationMetaDataKey       { title = "Meta Data Key:" }
        Field newSpecificationMetaDataValue     { title = "Meta Data Value:"  }
      }
      
    }
    
    Box "Color && Visibility" {
      dependsOn = @@ newSpecificationType != "SPECTYPE_METADATA" @@
      Field newSpecificationModelVisibility            { title = "Model Visibility:" }
      CheckBox newSpecificationUseDefaultColor         { title = "Use Default Color" dependsOn = @@ newSpecificationType != "SPECTYPE_POINTCLOUD" @@ }
      Field newSpecificationColor                      { title = "Object Color" dependsOn = @@ newSpecificationType != "SPECTYPE_POINTCLOUD" && !newSpecificationUseDefaultColor @@ }
      Field newSpecificationColorAlpha                 { title = "Object Alpha:" slider = On dependsOn = @@ newSpecificationType != "SPECTYPE_POINTCLOUD" && !newSpecificationUseDefaultColor @@ }
      CheckBox newSpecificationUseDefaultSpecularColor { title = "Use Default Specular Color" dependsOn = @@ newSpecificationType == "SPECTYPE_MESH" @@ }
      Field newSpecificationSpecularColor              { title = "Specular Color:" dependsOn = @@ newSpecificationType == "SPECTYPE_MESH" && !newSpecificationUseDefaultSpecularColor @@ }
    }
    
    Empty { height = 10 }
    
    TextView newSpecification { edit = No visibleRows = 8 }
    Button newSpecificationAdd { title = "Add" dependsOn = newSpecificationOutputValid }
        
  }

}
