# Supplementary material for: Towards an easier creation of three-dimensional data for embedding into scholarly 3D PDF (Portable Document Format) files
Source: PeerJ. 2015 Mar 3;3:e794. doi: 10.7717/peerj.794 (PMC4358654; doi:10.7717/peerj.794)
Supplement: Supplemental Information 1 — Binary files, module definition files and installation instructions. Using these files, the SaveU3D module and the MarkerListImport module can be added to an existing MeVisLab 2.6(.x) installation without the need to compile the source files. [file peerj-03-794-s001.zip › Visual Studio 2010/Readme.txt]

This directory contains all necessary files to deploy the SaveU3D module (incl. some other modules, SaveU3D depends on) for MeVisLab 2.6(.x) for Visual Studio 2010 x64.

Simply copy all files into the MeVisLab package path of your choice. If you have never heard of packages before, you may want to have a look at
http://www.mevislab.de/docs/current/MeVisLab/Resources/Documentation/Publish/SDK/PackageStructure/index.html

If you want to start quickly and without reading the documentation, you can create a new package using the MeVisLab Project Wizard within 10 seconds:
1. Menu "File" -> "Run Project Wizard..." -> "New Package"
2. Select a descriptive name for the "Package Group" (e.g. your affiliation, institution etc.).
3. Keep the "General" Package Name.
4. Select a target directory. 
5. Click "Create".
6. Confirm that the new package shall be added to the UserPackagePath.
7. Close the wizard.
8. Confirm reloading the module database.
9. Done! Now you can copy the binaries to the new package path.

Note: The most profound way to add the SaveU3D module is to add the complete "Community" package from SourceForge (http://mevislabmodules.sourceforge.net/). However - if you simply want to test or to use the module, you do not need to add the complete Community package, just follow the intructions above then!

If the binaries do not work with your MeVisLab version or if you need the files for another version of MeVisLab later than 2.6(.x), please contact axel.newe@fau.de!
