# Supplementary material for: Towards an easier creation of three-dimensional data for embedding into scholarly 3D PDF (Portable Document Format) files
Source: PeerJ. 2015 Mar 3;3:e794. doi: 10.7717/peerj.794 (PMC4358654; doi:10.7717/peerj.794)
Supplement: Supplemental Information 2 — Two example U3D files of the vectorcardiograms shown in Figure 4 and the resulting 3D PDF. [file peerj-03-794-s002.zip]

Archive with 3 entries (3 files):
- VCG-Examples.3d.pdf
- female5beats.u3d
- male5beats.u3d
