# Supplementary material for: Towards an easier creation of three-dimensional data for embedding into scholarly 3D PDF (Portable Document Format) files
Source: PeerJ. 2015 Mar 3;3:e794. doi: 10.7717/peerj.794 (PMC4358654; doi:10.7717/peerj.794)
Supplement: Supplemental Information 5 — Contains a zipped U3D file for embedding the interactive 3D scene into Fig. 5. [file peerj-03-794-s005.zip]

Archive with 1 entries (1 files):
- Figure 5.u3d
